# Supplementary material for: Rural to Urban Population Density Scaling of Crime and Property Transactions in English and Welsh Parliamentary Constituencies
Source: PLoS One. 2016 Feb 17;11(2):e0149546. doi: 10.1371/journal.pone.0149546 (PMC4757021; doi:10.1371/journal.pone.0149546)
Supplement: S1 Dataset — Snapshot of police reported crime captured 10/6/2015 and property transaction values captured 17/7/2015 for the 12 months of 2014. (XLSX) [file pone.0149546.s001.xlsx]

## Sheet: Information
	This file contains public sector information licensed under the Open Government Licence v2.0
	The property data were initially obtained from the https://data.police.uk website.
	The property data were obtained from the land registry.
	The data from these sources is licensed under the Open Government Licence
	The data were geomapped to the parliamentary constituencies via the UKCrimeStats data platform and aligned with area and population data.
	In their current format they have been provided by UKCRimeStats and may be reused under the conditions of PLOS One requirements.
	Notes:	The text of the Open Government V2.0 licence is here: http://www.nationalarchives.gov.uk/doc/open-government-licence/version/2/
		You may reuse this data provided you acknowledge the source.
		The data on the website although publicly available are subject to change. This arises due to updates to the datasets provided by the government agencies providing it.
		This data were captured on the dates indicated in the accompanying paper.
		There is some discussion of the limitations of police data and issues relating to changes on the two links below.
			http://ukcrimestats.com/blog/2014/05/12/now-updated-for-march-2014/
			http://www.ukcrimestats.com/AboutData/
		To the best of our ability, these data are an accurate record of those provided at the time we accessed them and assembled them into the spreadsheet.

## Sheet: ASB
							2014-01-01	2014-02-01	2014-03-01	2014-04-01	2014-05-01	2014-06-01	2014-07-01	2014-08-01	2014-09-01	2014-10-01	2014-11-01	2014-12-01
Constituency	Country	Population	Day Population	area	density	daytime density	Anti-Social Behaviour	Anti-Social Behaviour	Anti-Social Behaviour	Anti-Social Behaviour	Anti-Social Behaviour	Anti-Social Behaviour	Anti-Social Behaviour	Anti-Social Behaviour	Anti-Social Behaviour	Anti-Social Behaviour	Anti-Social Behaviour	Anti-Social Behaviour	sum	crime/hectare		Sum
West Ham	England	163398	144811	1757.53	92.97	82.3944	440	479	532	546	563	597	661	514	509	486	408	348	6083	3.4611		1956996
East Ham	England	154829	134626	2100.27	73.7185	64.0993	368	303	401	441	435	498	555	424	396	391	283	242	4737	2.25542
Brent Central	England	141034	130884	1828.51	77.1307	71.5797	301	364	391	424	451	439	499	454	400	340	357	349	4769	2.60814
Holborn and St Pancras	England	140974	309662	1319.34	106.852	234.709	521	490	606	516	597	625	733	641	674	704	627	498	7232	5.48151
Croydon North	England	140789	116529	1754.83	80.2293	66.4046	324	282	291	360	368	399	444	365	336	296	283	236	3984	2.2703
Poplar and Limehouse	England	140039	225301	1240.5	112.89	181.622	465	428	535	509	634	643	883	611	660	797	527	393	7085	5.71143
Manchester Central	England	139159	256478	1930.02	72.1022	132.889	925	875	1014	983	1162	1158	1522	1312	1205	1174	1035	882	13247	6.86365
Isle of Wight	England	138393	135546	39492.7	3.50427	3.43218	329	298	336	424	396	431	546	505	457	398	371	352	4843	0.12263
Leeds Central	England	137661	245083	4096.59	33.6038	59.8261	648	567	815	847	758	566	579	469	478	507	471	388	7093	1.73144
Slough	England	136733	135355	2691.04	50.8105	50.2984	218	195	263	296	305	322	391	288	307	271	213	220	3289	1.2222
Ilford South	England	136519	116246	1570.32	86.9371	74.0269	335	299	328	311	389	416	447	391	358	319	287	221	4101	2.61157
Tottenham	England	134848	111913	1314.86	102.557	85.1138	368	377	421	383	424	476	646	426	385	430	344	264	4944	3.76009
Hampstead and Kilburn	England	133646	108200	1275.49	104.78	84.83	271	265	315	287	327	297	361	321	331	324	227	204	3530	2.76756
Hackney North and Stoke Newington	England	133508	98924	906.235	147.322	109.159	331	307	370	392	402	430	510	381	389	434	340	254	4540	5.00974
Bermondsey and Old Southwark	England	133138	197061	1147.57	116.017	171.72	410	369	409	368	435	429	491	398	415	441	392	295	4852	4.22807
Bethnal Green and Bow	England	132851	142899	917.006	144.875	155.832	643	601	704	665	809	892	1134	773	841	881	763	541	9247	10.0839
Brentford and Isleworth	England	131934	135723	2676.07	49.3015	50.7173	245	233	252	274	279	367	371	363	388	299	268	225	3564	1.33181
Birmingham Ladywood	England	131639	262209	2575.78	51.1064	101.798	608	589	730	746	759	801	872	856	789	693	632	568	8643	3.35549
Brent North	England	131329	114235	2078.86	63.1736	54.9508	216	219	251	285	255	336	384	280	284	286	229	198	3223	1.55037
Feltham and Heston	England	130473	120090	2982.47	43.7466	40.2652	313	292	351	355	382	393	494	422	408	379	280	278	4347	1.45751
Milton Keynes South	England	130231	128383	7983.91	16.3117	16.0802	134	129	176	200	220	274	333	244	240	222	196	133	2501	0.313255
Hendon	England	129299	116762	3133.97	41.2572	37.2569	241	252	276	356	300	327	404	333	349	341	282	224	3685	1.17582
Bristol West	England	129286	187907	1744.79	74.0985	107.696	788	695	737	779	819	801	974	747	896	854	824	721	9635	5.52217
Hornsey and Wood Green	England	128538	99665	1644.97	78.1398	60.5876	308	297	344	327	335	367	372	336	278	278	240	199	3681	2.23773
Barking	England	128466	109212	2171.81	59.1517	50.2862	325	298	326	288	365	385	387	320	319	291	234	191	3729	1.717
Camberwell and Peckham	England	128214	100297	1139.63	112.505	88.0082	317	286	298	308	336	350	435	340	286	335	262	207	3760	3.29931
North West Cambridgeshire	England	127459	113396	74601.8	1.70852	1.52002	303	257	379	335	334	369	447	390	319	326	293	239	3991	0.0534974
Milton Keynes North	England	125461	136706	22878.8	5.48373	5.97523	176	136	214	271	246	262	351	251	254	220	194	199	2774	0.121248
Birmingham Hodge Hill	England	124959	115669	2049.91	60.9581	56.4262	158	147	195	208	218	230	319	287	233	185	229	155	2564	1.25078
Finchley and Golders Green	England	124633	104130	2081.31	59.8819	50.0309	198	212	242	261	245	295	293	261	247	238	244	205	2941	1.41305
Hackney South and Shoreditch	England	123871	132342	998.668	124.036	132.519	389	343	461	380	406	482	535	434	401	479	358	308	4976	4.98264
Oxford East	England	123719	146878	3060.75	40.4212	47.9876	203	207	258	287	340	355	347	298	332	337	248	174	3386	1.10627
Kingston and Surbiton	England	122571	114776	2836.74	43.2084	40.4605	229	239	299	247	283	309	319	275	338	299	239	199	3275	1.15449
Ealing North	England	122423	99492	1433.84	85.3815	69.3887	261	246	297	296	319	347	415	306	353	324	252	170	3586	2.50098
Streatham	England	121180	80939	1044.56	116.011	77.4866	215	220	283	277	312	308	357	272	329	277	267	213	3330	3.18796
Ealing Central and Acton	England	121091	121566	2326.65	52.0452	52.2494	262	230	267	265	287	311	323	264	323	261	241	193	3227	1.38697
Leicester South	England	120774	153873	2117.68	57.0313	72.6611	320	342	379	319	420	512	502	404	470	384	326	271	4649	2.19533
Richmond Park	England	120406	103859	3817.48	31.5407	27.2062	163	143	161	198	197	241	269	198	203	186	149	113	2221	0.581798
Sheffield Central	England	120365	170534	13529.2	8.89668	12.6049	692	740	918	880	988	935	1085	880	939	945	932	914	10848	0.801821
Westminster North	England	120014	103250	798.323	150.333	129.334	305	274	344	372	425	475	528	434	481	425	373	267	4703	5.8911
Thurrock	England	119874	112089	7498.06	15.9873	14.9491	266	259	360	429	326	375	475	392	385	386	333	368	4354	0.580684
Banbury	England	119315	114709	46368.7	2.57318	2.47384	100	73	115	152	159	143	226	181	189	125	119	104	1686	0.0363607
Liverpool Riverside	England	118633	179650	3313.6	35.8019	54.216	498	497	581	703	652	651	768	670	661	704	556	454	7395	2.23171
Watford	England	117830	112253	3697.06	31.8713	30.3628	208	188	263	284	291	271	388	284	313	316	293	202	3301	0.892871
Peterborough	England	117711	129986	17507.9	6.72331	7.42443	466	462	620	657	534	599	678	643	643	565	456	423	6746	0.385312
Birmingham Hall Green	England	117673	104994	1971.29	59.6933	53.2615	143	101	130	177	147	187	281	203	180	173	139	111	1972	1.00036
Cambridge	England	117168	138860	3618.06	32.3842	38.3797	300	327	328	361	398	380	414	379	396	423	330	252	4288	1.18517
Croydon Central	England	117055	102752	2566.09	45.616	40.0422	261	213	214	248	310	335	383	312	262	261	258	192	3249	1.26613
West Suffolk	England	117033	108620	81829.9	1.4302	1.32739	186	201	213	220	284	254	282	271	237	256	212	175	2791	0.0341073
Lewisham Deptford	England	116967	91419	1477.32	79.1753	61.8818	268	252	285	332	353	387	436	354	315	268	260	216	3726	2.52214
Vauxhall	England	116934	129344	900.826	129.808	143.584	400	359	415	438	441	449	517	522	461	451	411	296	5160	5.72808
Hayes and Harlington	England	116920	143809	4503.51	25.962	31.9326	335	306	422	371	439	448	521	423	407	380	329	244	4625	1.02698
Greenwich and Woolwich	England	116758	108910	1903.7	61.332	57.2095	268	257	303	276	298	350	337	254	235	229	211	202	3220	1.69144
Ashford	England	116546	110539	50367.2	2.31392	2.19466	105	99	141	157	180	183	196	160	169	164	139	120	1813	0.0359956
South East Cambridgeshire	England	116288	108766	75064.3	1.54918	1.44897	152	113	169	155	165	192	173	159	169	149	135	134	1865	0.0248454
Bradford West	England	115885	139455	3525.81	32.8676	39.5526	414	351	502	537	536	553	582	473	385	435	385	354	5507	1.56191
Hammersmith	England	115766	150445	1145.58	101.054	131.326	313	276	369	368	395	404	456	361	394	419	323	247	4325	3.77538
Bradford East	England	115621	115278	2845.53	40.6326	40.512	418	390	520	525	543	570	649	535	425	399	409	326	5709	2.00631
Edmonton	England	115592	100563	1974.31	58.548	50.9358	316	288	332	284	321	323	348	289	299	290	234	200	3524	1.78493
Erith and Thamesmead	England	115580	92363	2669.72	43.293	34.5966	215	218	227	216	247	265	312	274	246	186	171	125	2702	1.01209
Coventry North East	England	115267	110244	2721.66	42.3518	40.5062	207	164	255	303	298	303	380	292	299	333	243	229	3306	1.2147
Huntingdon	England	115259	111299	33488.9	3.4417	3.32346	229	197	250	312	272	288	358	296	285	272	254	193	3206	0.0957331
Twickenham	England	115181	98059	2948.01	39.0707	33.2628	152	138	199	175	180	203	268	211	185	154	154	143	2162	0.733376
Chipping Barnet	England	115156	93600	3459.55	33.2864	27.0555	186	162	214	208	203	220	282	217	206	189	183	175	2445	0.706739
Blackley and Broughton	England	114918	105812	2816.38	40.8034	37.5702	420	426	540	486	644	789	762	600	582	572	522	372	6715	2.38427
Gloucester	England	114908	91360	4328.63	26.5461	21.106	549	549	640	684	630	798	821	745	657	577	598	555	7803	1.80265
Croydon South	England	114908	117403	3799.98	30.2391	30.8957	168	130	159	203	179	169	228	171	165	139	133	112	1956	0.514739
Bury St Edmunds	England	114858	115810	50205.9	2.28774	2.3067	197	222	253	251	261	303	311	302	267	221	215	136	2939	0.058539
Walthamstow	England	114633	95536	1618.35	70.8332	59.0329	285	304	373	361	382	396	503	389	389	358	334	280	4354	2.69039
Cities of London and Westminster	England	114475	946397	1719.62	66.5697	550.351	935	932	1070	985	1092	1128	1041	1050	1041	1040	1067	934	12315	7.16145
North East Cambridgeshire	England	114203	101789	72547	1.57419	1.40308	256	266	330	319	350	368	382	362	362	282	280	214	3771	0.0519801
Folkestone and Hythe	England	114009	108373	44234.9	2.57735	2.44994	198	196	244	266	286	283	334	321	299	288	215	209	3139	0.0709621
Kensington	England	113770	141518	896.1	126.961	157.927	288	324	332	340	350	428	450	444	420	395	313	272	4356	4.86106
Luton South	England	113515	125551	5578.83	20.3474	22.5049	318	303	479	460	424	425	585	417	408	444	398	356	5017	0.899292
Corby	England	113450	104023	55395.3	2.04801	1.87783	309	344	387	502	430	425	527	459	407	433	368	284	4875	0.0880038
Dulwich and West Norwood	England	113240	91013	1483.7	76.3229	61.342	245	251	274	282	288	275	344	351	267	345	217	177	3316	2.23496
Manchester Gorton	England	113089	95369	2846.91	39.7234	33.4991	334	295	419	471	545	513	558	409	487	417	410	310	5168	1.8153
Sleaford and North Hykeham	England	113086	103605	112237	1.00756	0.92309	124	155	164	158	179	187	211	163	196	144	148	112	1941	0.0172937
Nottingham South	England	112763	158221	3256.52	34.6269	48.586	390	441	462	567	501	588	561	423	538	521	472	421	5885	1.80715
Plymouth Sutton and Devonport	England	112762	127339	2261.99	49.8508	56.2951	399	384	511	443	500	605	600	496	573	492	450	385	5838	2.58091
Aylesbury	England	112583	102526	18548	6.06983	5.52762	106	85	134	180	199	202	280	204	169	239	148	168	2114	0.113975
Colchester	England	112562	112414	4572.86	24.6152	24.5829	246	271	338	358	374	436	436	364	438	402	315	292	4270	0.933771
Canterbury	England	112440	117181	25820.5	4.35468	4.5383	244	240	299	292	335	334	307	278	290	311	282	262	3474	0.134544
South Cambridgeshire	England	112380	113150	62916.6	1.78617	1.79841	130	135	165	173	138	144	202	164	157	144	131	91	1774	0.0281961
Taunton Deane	England	112116	115876	46250.3	2.42411	2.50541	319	307	322	423	428	509	473	407	403	402	315	304	4612	0.0997183
Dewsbury	England	111648	100816	12606.4	8.85644	7.9972	271	263	340	321	368	391	481	332	295	320	308	222	3912	0.310318
Salford and Eccles	England	111628	134532	3174.31	35.166	42.3814	265	276	347	327	381	397	491	416	393	406	341	289	4329	1.36376
Basingstoke	England	111606	113768	5891.49	18.9436	19.3106	245	308	354	347	379	417	456	398	372	336	347	308	4267	0.724265
Derby South	England	111531	130219	3122.07	35.7234	41.7092	598	653	838	820	861	944	1031	891	852	870	759	627	9744	3.12101
Sittingbourne and Sheppey	England	111340	101151	28427	3.91671	3.55828	228	266	297	316	282	295	372	372	314	339	250	210	3541	0.124565
South Northamptonshire	England	111212	109967	61033.6	1.82214	1.80174	161	157	199	225	242	276	301	247	219	224	189	178	2618	0.0428944
Reading East	England	110957	126522	2756.43	40.2539	45.9007	156	159	190	211	209	226	261	217	197	171	180	144	2321	0.842032
Lewisham West and Penge	England	110747	79918	1220.31	90.7531	65.4899	188	188	226	224	225	272	315	236	256	199	185	152	2666	2.18469
Esher and Walton	England	110579	95147	8053.95	13.7298	11.8137	214	218	224	261	250	300	321	309	266	257	228	178	3026	0.375716
Ipswich	England	110450	118557	3230.53	34.1894	36.6989	326	358	499	503	511	586	668	568	476	516	406	343	5760	1.78299
Colne Valley	England	110437	90000	18038.9	6.12217	4.98923	175	205	227	283	240	248	318	230	232	220	211	165	2754	0.15267
Battersea	England	110431	88536	1097.42	100.627	80.6762	204	195	251	247	273	317	388	266	303	235	206	140	3025	2.75646
Coventry South	England	110204	140062	3289.03	33.5066	42.5846	214	210	279	286	313	258	350	259	288	304	254	179	3194	0.971108
Cardiff South and Penarth	Wales	110049	122062	5702.24	19.2993	21.406	261	269	394	341	408	466	556	396	501	395	323	226	4536	0.795477
Leicester East	England	109873	100903	2329	47.176	43.3245	158	142	210	228	250	274	300	277	252	237	161	195	2684	1.15242
Wycombe	England	109872	104472	13995.8	7.85038	7.46455	50	7	29	52	61	90	139	94	106	117	92	85	922	0.0658771
Wantage	England	109786	103740	58446.3	1.87841	1.77496	94	77	117	107	138	123	171	132	138	124	118	87	1426	0.0243985
Hertford and Stortford	England	109661	98194	15662.1	7.00169	6.26954	126	113	156	168	162	196	205	206	187	178	144	114	1955	0.124824
Richmond (Yorks)	England	109643	109486	207778	0.527692	0.526936	154	155	218	198	257	331	307	290	305	328	265	224	3032	0.0145925
North Swindon	England	109637	100756	10635.5	10.3086	9.47353	255	223	278	277	296	357	423	376	411	345	249	226	3716	0.349395
Warrington South	England	109596	112228	9094.03	12.0514	12.3408	307	376	422	391	367	427	427	380	397	433	359	378	4664	0.512864
Batley and Spen	England	109475	100543	5508.46	19.874	18.2525	320	276	360	377	389	428	385	320	290	297	261	246	3949	0.716897
Exeter	England	109456	121662	3809.24	28.7343	31.9386	381	309	354	360	410	395	368	357	428	371	339	337	4409	1.15745
Bristol South	England	109300	90777	2469.24	44.2646	36.7631	394	358	418	2	0	1	0	0	0	1	0	0	1174	0.47545
Birmingham Yardley	England	109221	101282	2260.7	48.3129	44.8012	165	141	199	198	176	214	244	213	240	234	183	151	2358	1.04304
Meriden	England	108999	105613	14556.1	7.48819	7.25557	164	186	204	247	248	283	289	331	266	256	191	149	2814	0.193321
Crawley	England	108971	130562	4497.12	24.2313	29.0324	376	325	374	381	371	419	451	436	390	357	355	303	4538	1.00909
Portsmouth South	England	108925	113807	1695.09	64.2591	67.1392	496	406	530	547	581	611	751	725	692	566	550	514	6969	4.11128
Newbury	England	108896	116005	59679.4	1.82468	1.9438	89	90	102	136	164	173	202	158	163	128	101	98	1604	0.026877
Guildford	England	108883	120389	18865.5	5.77154	6.38144	330	297	374	365	362	417	444	364	410	382	348	323	4416	0.234078
Southampton Test	England	108863	111536	2351.28	46.2995	47.4364	391	360	521	517	513	595	649	682	572	619	542	436	6397	2.72065
Welwyn Hatfield	England	108830	121511	11412.7	9.53584	10.647	214	224	243	293	359	271	339	292	284	338	275	175	3307	0.289764
Birmingham Perry Barr	England	108807	97539	2487.64	43.7391	39.2095	179	176	227	206	250	283	323	248	246	215	152	128	2633	1.05843
Islington South and Finsbury	England	108784	175469	747.626	145.506	234.702	339	333	426	361	358	399	434	309	332	349	352	261	4253	5.68867
Hastings and Rye	England	108756	102904	18318.3	5.93702	5.61756	344	286	389	440	471	416	490	483	532	447	336	313	4947	0.270058
Yeovil	England	108739	111249	40100.8	2.71164	2.77424	218	235	273	229	342	322	331	0	0	0	0	0	1950	0.0486275
Normanton Pontefract and Castleford	England	108711	110157	8639.84	12.5825	12.7499	398	328	421	515	484	503	592	472	405	446	387	313	5264	0.609271
Sheffield Brightside and Hillsborough	England	108673	96619	2016.03	53.9045	47.9254	759	663	901	890	893	955	1186	1002	794	870	865	695	10473	5.19487
Lincoln	England	108571	116699	6389.84	16.9912	18.2632	373	343	367	454	484	492	523	471	453	449	403	329	5141	0.804558
Crewe and Nantwich	England	108501	106774	13619.1	7.96684	7.84003	350	356	436	443	467	435	510	463	443	404	402	355	5064	0.371831
Bridgwater and West Somerset	England	108497	101162	112224	0.966793	0.901432	292	281	359	355	367	439	479	426	459	376	301	240	4374	0.0389758
Rochester and Strood	England	108482	107325	21263.9	5.10169	5.04728	247	250	361	347	361	354	462	386	352	355	305	305	4085	0.192109
Bracknell	England	108287	99919	7394.67	14.6439	13.5123	75	79	109	121	132	139	175	133	129	124	94	72	1382	0.186891
Mid Sussex	England	108144	99939	18812.5	5.74853	5.31239	182	128	176	212	165	227	221	214	243	225	161	160	2314	0.123004
Witney	England	107989	96388	71439.9	1.51161	1.34922	68	65	78	111	118	125	147	150	126	121	84	92	1285	0.0179871
Eastbourne	England	107922	104509	5631.93	19.1625	18.5565	321	289	363	394	365	401	385	425	448	366	301	251	4309	0.765102
Rochdale	England	107783	106169	8555.32	12.5984	12.4097	351	350	431	520	519	661	688	529	518	502	441	350	5860	0.684954
Wellingborough	England	107542	98570	16547.2	6.49911	5.95691	365	398	431	502	508	481	606	480	497	382	334	375	5359	0.323862
North East Bedfordshire	England	107511	85703	54280.1	1.98067	1.5789	116	138	153	171	155	180	210	177	188	169	150	161	1968	0.0362564
South West Hertfordshire	England	107442	97118	17383.6	6.18066	5.58677	118	103	123	134	128	163	170	143	154	151	118	98	1603	0.0922135
Leyton and Wanstead	England	107411	84509	1531.14	70.1508	55.1933	184	185	244	206	228	317	388	277	237	194	180	141	2781	1.81629
Blackburn	England	107386	118877	4034.42	26.6175	29.4657	490	468	539	594	649	685	781	569	583	598	578	487	7021	1.74027
East Surrey	England	107351	91498	25943.3	4.13791	3.52685	197	210	239	278	273	296	339	272	264	299	229	188	3084	0.118875
York Central	England	107244	110770	2348.35	45.6678	47.1692	546	480	570	607	649	759	891	806	737	635	670	536	7886	3.3581
Chelmsford	England	107019	105737	4239.17	25.2453	24.9428	180	177	222	245	285	246	290	239	295	254	232	225	2890	0.681737
Islington North	England	106883	91309	738.038	144.82	123.719	273	256	328	317	334	344	426	327	314	320	265	199	3703	5.01736
Epsom and Ewell	England	106815	91004	5174.5	20.6426	17.587	224	196	223	257	265	285	257	224	239	269	215	201	2855	0.551744
Surrey Heath	England	106792	98736	10813	9.87623	9.1312	232	186	259	264	295	289	320	303	260	241	223	194	3066	0.283547
Oxford West and Abingdon	England	106758	105024	12873.6	8.29276	8.15807	72	63	108	110	98	139	182	149	158	110	102	75	1366	0.106108
Brighton Pavilion	England	106734	110867	2907.46	36.7104	38.1319	450	389	497	619	597	686	666	543	698	601	513	360	6619	2.27656
Grantham and Stamford	England	106656	97965	68570.8	1.55541	1.42867	190	198	243	229	279	265	340	285	249	227	199	194	2898	0.0422629
Wythenshawe and Sale East	England	106543	119794	3655.49	29.1461	32.771	322	296	360	421	424	491	559	457	434	375	345	311	4795	1.31173
Dartford	England	106506	107317	8945.69	11.9058	11.9965	208	228	230	236	248	300	283	305	250	198	183	160	2829	0.316241
Woking	England	106498	99019	9897.75	10.7598	10.0042	237	219	292	267	264	339	275	283	261	305	275	201	3218	0.325125
Tooting	England	106333	84369	1123.18	94.6714	75.1162	209	195	244	207	210	245	272	181	208	205	187	152	2515	2.23918
Weston-Super-Mare	England	106211	96380	15869.3	6.69287	6.07337	277	265	358	357	426	472	503	418	429	401	345	272	4523	0.285016
Doncaster Central	England	106175	127927	6069.2	17.4941	21.0781	455	456	579	645	678	746	809	728	727	650	600	488	7561	1.2458
Mitcham and Morden	England	106063	79153	1644.58	64.4927	48.1298	234	168	220	219	226	265	310	264	220	245	205	162	2738	1.66487
Eastleigh	England	106040	101076	7813.22	13.5719	12.9365	161	140	208	259	233	312	406	329	291	277	262	228	3106	0.397532
Harrow West	England	106027	91319	1785.26	59.3901	51.1515	177	180	205	227	262	269	303	260	251	257	199	155	2745	1.53759
Chichester	England	105945	112790	64678.1	1.63804	1.74387	212	171	208	191	238	257	287	241	242	196	154	144	2541	0.0392869
Harrow East	England	105861	82816	2370.9	44.6502	34.9302	141	118	153	148	182	184	253	200	214	218	147	156	2114	0.891645
South West Bedfordshire	England	105859	89277	12660.7	8.36123	7.05151	229	260	362	399	398	398	417	403	393	363	280	273	4175	0.329761
Tunbridge Wells	England	105859	102450	24807	4.26731	4.12989	136	145	202	203	182	217	228	215	205	184	161	152	2230	0.0898941
Uxbridge and South Ruislip	England	105845	110361	3005.68	35.215	36.7175	188	213	260	239	246	273	344	263	271	258	230	182	2967	0.987132
Lewisham East	England	105789	82178	1585.81	66.7097	51.8208	187	188	243	232	258	252	317	252	266	184	161	161	2701	1.70323
Saffron Walden	England	105515	103123	79542.8	1.32652	1.29645	108	132	130	157	151	185	186	190	208	164	153	157	1921	0.0241505
North Shropshire	England	105488	99116	93521	1.12796	1.05983	217	210	300	314	311	299	367	334	305	226	201	172	3256	0.0348157
Bournemouth East	England	105482	91053	2613.14	40.3661	34.8444	326	333	416	485	475	452	506	408	418	340	308	267	4734	1.81162
Southampton Itchen	England	105410	102816	2534.18	41.5954	40.5718	430	386	519	530	539	645	706	615	605	573	470	480	6498	2.56415
Birmingham Selly Oak	England	105397	87242	2186.38	48.2061	39.9025	169	172	257	238	243	316	254	246	241	238	233	152	2759	1.2619
Mansfield	England	105296	97086	7669.69	13.7289	12.6584	260	264	346	343	336	357	396	359	322	313	253	256	3805	0.496109
Ilford North	England	105262	82696	2900.08	36.2962	28.515	144	134	171	143	179	182	240	162	180	179	149	119	1982	0.683428
Horsham	England	105242	95053	34432.4	3.05648	2.76057	169	150	207	206	187	259	234	240	232	167	189	150	2390	0.0694113
Aldershot	England	105221	100809	5298.35	19.8592	19.0265	210	148	232	231	305	335	454	379	356	331	293	279	3553	0.670586
Runnymede and Weybridge	England	105048	116963	9384.69	11.1935	12.4632	241	251	251	246	311	297	341	270	292	272	279	215	3266	0.348014
Cheltenham	England	104998	107762	3727.63	28.1675	28.909	322	385	421	384	428	510	602	423	459	469	386	448	5237	1.40492
Enfield North	England	104981	98918	2518.5	41.6839	39.2765	189	177	192	241	242	274	280	242	181	229	192	154	2593	1.02958
South West Norfolk	England	104949	97099	131267	0.799508	0.739707	179	197	208	262	256	312	329	304	277	262	228	156	2970	0.0226257
Hornchurch and Upminster	England	104889	85518	5764.17	18.1967	14.8361	109	107	146	122	171	151	177	181	166	137	121	110	1698	0.294578
Chelsea and Fulham	England	104743	109306	912.108	114.836	119.839	248	224	259	266	260	306	363	270	279	265	238	201	3179	3.48533
Dagenham and Rainham	England	104681	91786	4349.99	24.0647	21.1003	190	152	239	196	230	195	298	234	209	200	197	135	2475	0.568967
Bassetlaw	England	104476	100681	48042.4	2.17466	2.09567	184	214	263	276	267	300	356	295	316	255	257	208	3191	0.0664205
South Swindon	England	104400	107560	12373.8	8.43717	8.69255	290	345	366	352	443	500	506	488	506	446	463	404	5109	0.412888
Wells	England	104397	100235	57733.7	1.80825	1.73616	232	213	283	287	261	354	340	122	83	79	54	62	2370	0.0410506
Wealden	England	104375	93305	57102.5	1.82785	1.63399	107	125	176	168	164	164	205	178	191	147	158	155	1938	0.033939
Somerton and Frome	England	104355	93132	95083.7	1.09751	0.979474	137	121	188	199	171	206	220	1	3	1	0	0	1247	0.0131148
Coventry North West	England	104339	78867	3854.58	27.0689	20.4606	124	122	186	194	177	191	189	166	189	162	134	115	1949	0.505633
Heywood and Middleton	England	104337	93904	7252.83	14.3857	12.9472	313	315	360	408	380	402	485	415	449	422	373	288	4610	0.635614
Wokingham	England	104216	91088	15610.2	6.67613	5.83514	50	68	83	90	110	100	119	95	92	69	71	69	1016	0.0650855
Burton	England	103941	106587	24337.9	4.27075	4.37947	173	154	205	206	247	261	345	249	275	250	197	176	2738	0.1125
Knowsley	England	103886	100055	5418.73	19.1716	18.4646	280	275	394	464	393	347	473	405	458	563	354	260	4666	0.861087
Leigh	England	103837	89362	6706.9	15.4821	13.3239	280	333	345	400	395	450	466	368	401	432	379	299	4548	0.678107
Gravesham	England	103752	86060	10495.9	9.88502	8.1994	229	233	314	293	356	345	392	342	325	276	246	204	3555	0.338704
South West Surrey	England	103751	96959	25631.1	4.04786	3.78287	192	199	225	239	221	281	349	264	276	277	234	200	2957	0.115368
Mid Bedfordshire	England	103726	87729	45750.5	2.26721	1.91755	143	184	191	187	175	158	170	147	185	205	169	123	2037	0.0445241
Oldham West and Royton	England	103685	105762	3084.54	33.6145	34.2878	363	337	484	526	462	519	677	507	509	483	458	395	5720	1.85441
Calder Valley	England	103663	91964	30623.6	3.38507	3.00305	110	105	187	172	182	162	191	178	169	173	151	140	1920	0.0626968
Windsor	England	103494	108525	14831.5	6.978	7.31721	84	87	112	128	126	157	166	169	182	133	101	73	1518	0.10235
Ashfield	England	103346	103904	10771.2	9.59468	9.64648	224	204	247	290	317	299	348	271	243	283	262	240	3228	0.299689
Bolton South East	England	103257	104309	3682.05	28.0434	28.3291	347	353	489	467	526	452	501	487	469	444	439	365	5339	1.45001
Leicester West	England	103165	100923	2887.51	35.728	34.9516	235	265	333	309	396	426	474	375	385	310	247	197	3952	1.36865
Waveney	England	103120	97623	25150.6	4.1001	3.88154	263	243	364	376	326	345	400	331	342	306	267	229	3792	0.150772
Maidstone and The Weald	England	103117	104645	22368.1	4.61001	4.67832	187	189	205	235	253	253	274	281	229	208	216	174	2704	0.120887
Reigate	England	103102	105594	11182.9	9.21965	9.44249	229	222	301	295	351	318	374	315	290	300	269	236	3500	0.312979
Boston and Skegness	England	103045	101212	77882.8	1.32308	1.29954	237	263	345	383	355	406	427	432	384	371	310	239	4152	0.0533109
Maidenhead	England	102970	99560	18341.4	5.61408	5.42816	60	55	71	121	100	128	146	133	139	89	92	82	1216	0.0662982
North West Hampshire	England	102936	92264	58948	1.74622	1.56518	182	196	196	280	255	315	302	264	271	259	245	178	2943	0.0499254
Oldham East and Saddleworth	England	102890	94809	10441.4	9.85405	9.08011	324	329	419	451	440	471	567	448	443	446	338	372	5048	0.48346
Reading West	England	102878	94062	5085.01	20.2316	18.4979	125	89	175	177	197	233	241	222	169	129	164	119	2040	0.401179
Shrewsbury and Atcham	England	102876	107705	60164.5	1.70991	1.79018	264	250	360	335	326	382	430	324	282	299	307	258	3817	0.0634427
South Holland and The Deepings	England	102844	97028	84633.7	1.21517	1.14645	161	147	181	202	208	234	285	217	204	192	165	125	2321	0.0274241
North Tyneside	England	102820	95265	4541.1	22.6421	20.9784	406	415	518	514	535	596	599	514	524	471	425	328	5845	1.28713
Bedford	England	102746	108789	3393.93	30.2735	32.054	281	250	347	348	399	449	472	411	440	476	382	337	4592	1.35301
Halifax	England	102692	109921	5768.61	17.8018	19.055	161	197	243	264	290	305	294	236	228	267	198	194	2877	0.498733
Wigan	England	102511	106110	6050.31	16.9431	17.5379	395	371	420	416	450	405	511	462	430	413	400	332	5005	0.82723
Bradford South	England	102427	92052	4324.93	23.6829	21.284	304	275	390	419	398	445	463	334	353	335	352	328	4396	1.01643
Birmingham Northfield	England	102402	84355	2445.89	41.867	34.4885	242	236	286	305	288	343	410	352	306	253	214	191	3426	1.40072
Harborough	England	102142	91589	20488.3	4.98539	4.47031	105	104	165	122	134	136	185	159	130	135	99	118	1592	0.077703
Bristol North West	England	102122	96609	16945	6.02668	5.70133	236	231	262	315	301	349	367	348	317	300	291	251	3568	0.210564
South Leicestershire	England	102033	110815	28451.5	3.58621	3.89487	91	102	145	127	134	146	163	139	97	118	103	100	1465	0.0514911
Hemel Hempstead	England	101973	96504	10437.1	9.7702	9.24621	182	189	181	213	205	220	284	235	205	206	166	145	2431	0.232918
Harrogate and Knaresborough	England	101860	102071	14814.7	6.8756	6.88984	247	236	288	391	330	376	455	455	353	394	313	249	4087	0.275874
Rutland and Melton	England	101845	93672	111768	0.911222	0.838097	93	87	114	98	94	101	128	112	92	62	60	68	1109	0.00992238
Loughborough	England	101667	99349	13057	7.78638	7.60885	147	187	197	151	230	252	260	215	188	168	113	115	2223	0.170253
Mid Norfolk	England	101581	90844	76034.7	1.33598	1.19477	173	137	193	229	241	233	234	203	228	218	177	116	2382	0.0313278
Rochford and Southend East	England	101485	102660	20208.9	5.0218	5.07994	327	292	428	420	461	475	562	485	496	466	396	361	5169	0.255779
Bexhill and Battle	England	101304	92113	53084.6	1.90835	1.73521	143	158	160	154	175	178	191	184	171	184	139	140	1977	0.0372425
Hertsmere	England	101271	96926	10115.5	10.0114	9.58189	117	115	160	206	229	227	227	191	208	178	177	149	2184	0.215905
South Norfolk	England	101252	93684	79247.3	1.27767	1.18217	159	125	160	154	197	156	171	203	177	157	136	102	1897	0.0239377
Bognor Regis and Littlehampton	England	101235	85525	6361.88	15.9128	13.4434	280	241	316	356	316	404	417	389	382	290	272	182	3845	0.604382
St Helens South and Whiston	England	101185	104343	6417.34	15.7674	16.2595	379	421	409	461	412	405	517	424	506	481	384	324	5123	0.798306
Bournemouth West	England	101080	103501	2715.53	37.223	38.1145	485	512	666	604	626	548	626	614	580	598	469	406	6734	2.47981
Stroud	England	101058	93250	40084.6	2.52112	2.32633	238	215	250	234	296	333	323	258	260	242	210	204	3063	0.0764134
Tonbridge and Malling	England	101047	95867	30065.8	3.36086	3.18857	125	112	141	146	183	191	261	218	180	166	145	107	1975	0.0656893
St Austell and Newquay	England	101038	94968	40272.4	2.50886	2.35814	178	169	255	254	277	281	295	311	298	249	236	178	2981	0.0740209
East Yorkshire	England	100980	92332	105679	0.955531	0.873699	79	66	97	102	110	123	149	142	136	128	102	77	1311	0.0124054
Hitchin and Harpenden	England	100962	85737	25623.5	3.94021	3.34603	106	91	140	130	144	149	174	124	141	140	109	118	1566	0.0611157
Stockton South	England	100945	91783	8434.08	11.9687	10.8824	358	406	529	549	513	529	487	471	418	532	335	291	5418	0.642394
Derby North	England	100926	98519	2950.84	34.2025	33.3868	377	343	384	406	488	433	491	392	479	404	363	329	4889	1.65682
Newark	England	100906	97516	70157.8	1.43827	1.38995	126	129	163	171	193	212	244	208	197	196	171	140	2150	0.0306452
Gillingham and Rainham	England	100817	85026	4180.26	24.1174	20.3399	198	180	252	257	292	276	313	286	241	244	192	157	2888	0.690866
Beaconsfield	England	100689	100911	17623.8	5.71323	5.72583	43	43	62	79	78	117	139	124	102	103	101	82	1073	0.0608835
Tewkesbury	England	100651	102104	36876.9	2.72938	2.76878	229	199	216	246	231	284	338	285	292	248	225	190	2983	0.0808908
Luton North	England	100542	83509	1878.52	53.522	44.4547	151	176	229	228	244	297	268	217	228	242	166	158	2604	1.3862
Hove	England	100489	88689	2411.17	41.6765	36.7826	251	206	265	309	308	343	361	353	400	281	242	194	3513	1.45697
Worcester	England	100405	101926	3327.82	30.1714	30.6285	424	436	536	495	567	551	614	532	546	470	405	380	5956	1.78976
Nottingham East	England	100347	112168	1870.64	53.6431	59.9623	429	390	502	552	674	679	754	574	636	598	614	479	6881	3.67842
Manchester Withington	England	100344	82813	1727.62	58.0821	47.9346	241	242	298	330	370	404	308	282	355	329	264	250	3673	2.12604
Beverley and Holderness	England	100238	91294	82991.3	1.20781	1.10004	53	65	102	83	101	111	125	104	103	103	85	63	1098	0.0132303
Broxbourne	England	100216	90691	6686.19	14.9885	13.5639	184	195	220	199	240	236	223	193	259	256	190	178	2573	0.384823
Devizes	England	100162	94073	102342	0.978697	0.9192	125	149	134	138	206	225	234	159	215	176	142	131	2034	0.0198745
Walsall South	England	100091	103386	3304.33	30.2909	31.2881	157	159	219	230	247	316	299	262	232	234	155	144	2654	0.803189
St Albans	England	99999	95321	6720.48	14.8797	14.1837	120	104	167	174	177	187	224	174	164	183	156	123	1953	0.290604
Stretford and Urmston	England	99980	130289	4679.52	21.3655	27.8424	234	219	297	313	278	264	315	291	312	252	254	195	3224	0.68896
Enfield Southgate	England	99951	80743	3727.21	26.8166	21.6631	168	160	184	182	174	178	213	172	171	140	136	130	2008	0.53874
Chatham and Aylesford	England	99943	82602	6231.87	16.0374	13.2548	187	147	221	303	269	320	382	315	263	255	226	201	3089	0.495678
North Somerset	England	99924	92157	23211.2	4.305	3.97037	156	148	164	170	204	201	229	163	184	179	124	126	2048	0.0882334
Sunderland Central	England	99872	108938	3063.75	32.598	35.5571	469	469	533	595	629	630	650	572	548	487	494	419	6495	2.11995
Solihull	England	99862	103020	3272.74	30.5132	31.4782	126	112	165	164	184	272	206	175	184	165	125	159	2037	0.622413
Elmet and Rothwell	England	99844	87393	24602.5	4.05829	3.55221	126	136	150	234	180	162	135	143	125	137	128	108	1764	0.0717002
Bosworth	England	99787	88470	28903.9	3.45237	3.06084	107	121	145	133	130	161	173	158	114	99	92	102	1535	0.0531071
Worsley and Eccles South	England	99746	82887	5963.38	16.7264	13.8993	260	264	329	322	344	317	470	410	345	325	271	244	3901	0.654159
Buckingham	England	99702	84036	86691.5	1.15008	0.969368	60	46	58	82	92	82	120	97	62	64	65	52	880	0.0101509
Tynemouth	England	99332	93685	3976.45	24.9801	23.5599	274	293	381	404	485	473	504	432	393	380	353	304	4676	1.17592
Skipton and Ripon	England	99316	99519	209424	0.474235	0.475204	145	138	180	236	200	217	233	213	197	193	185	122	2259	0.0107867
Braintree	England	99255	85804	46756.5	2.12281	1.83512	172	132	196	179	197	216	246	214	177	180	154	151	2214	0.0473517
Fareham	England	99240	92194	6641.62	14.9421	13.8813	160	127	156	212	227	278	339	213	196	209	196	139	2452	0.369187
Birmingham Erdington	England	99197	94107	2205.05	44.9862	42.6779	146	155	192	230	250	291	284	238	230	222	191	159	2588	1.17367
South West Wiltshire	England	99189	94609	73744.4	1.34504	1.28293	200	198	239	220	269	275	349	270	285	268	226	178	2977	0.0403692
Central Suffolk and North Ipswich	England	99167	87080	79622.7	1.24546	1.09366	130	124	162	166	190	246	229	169	226	195	139	93	2069	0.0259851
Norwich South	England	99144	123033	3032.28	32.6962	40.5744	409	428	421	448	502	518	519	454	465	438	396	362	5360	1.76765
Tiverton and Honiton	England	99004	89787	90470.3	1.09433	0.992447	101	110	127	137	169	151	181	173	152	161	123	145	1730	0.0191223
Ealing Southall	England	98980	84949	1793.94	55.1746	47.3533	218	251	253	285	272	325	423	385	329	301	307	256	3605	2.00954
Suffolk Coastal	England	98968	103746	78372.1	1.2628	1.32376	139	127	184	167	209	257	220	233	195	163	159	137	2190	0.0279436
Don Valley	England	98927	84634	25084.4	3.94376	3.37397	286	276	395	372	362	399	490	337	371	339	343	261	4231	0.16867
Newcastle upon Tyne East	England	98768	106096	1974.7	50.0167	53.7277	490	532	575	535	619	631	574	547	657	595	570	409	6734	3.41014
Hereford and South Herefordshire	England	98758	99928	72414.1	1.3638	1.37995	367	359	454	376	401	454	492	439	442	374	344	336	4838	0.0668102
Rayleigh and Wickford	England	98674	76875	11887.2	8.30088	6.46706	82	95	116	136	148	146	181	181	176	152	130	120	1663	0.139899
Torridge and West Devon	England	98555	89645	171678	0.574067	0.522168	130	113	145	160	142	137	165	155	176	169	111	114	1717	0.0100013
Portsmouth North	England	98535	104153	4319.36	22.8124	24.1131	249	222	256	255	304	348	422	316	339	281	263	256	3511	0.812853
Doncaster North	England	98520	83557	25701	3.83332	3.25112	340	369	420	488	460	520	558	543	480	511	474	401	5564	0.21649
Henley	England	98515	96033	68405.4	1.44016	1.40388	47	40	64	85	75	97	98	71	73	64	79	52	845	0.0123528
Bury South	England	98509	81534	4847.86	20.3201	16.8186	282	268	319	317	387	421	378	337	342	332	277	248	3908	0.806129
Makerfield	England	98509	77685	5587.09	17.6316	13.9044	300	260	262	303	332	304	321	298	301	368	269	225	3543	0.634141
Winchester	England	98455	112285	32490.9	3.03023	3.45589	149	156	193	220	214	266	291	253	260	234	198	183	2617	0.0805456
Dover	England	98442	89093	21577.2	4.56232	4.12904	252	207	297	336	308	307	347	358	281	274	242	183	3392	0.157203
Wyre Forest	England	98421	88991	19540.4	5.0368	4.55421	329	306	394	412	425	520	496	423	401	340	269	281	4596	0.235205
Romford	England	98396	91508	2939.71	33.4714	31.1283	143	156	170	174	207	211	240	193	174	146	140	120	2074	0.705512
Birmingham Edgbaston	England	98356	106190	2830.36	34.7503	37.5182	191	163	215	233	275	275	306	270	290	219	200	147	2784	0.98362
Vale of Glamorgan	Wales	98326	87134	32170.4	3.05641	2.70851	184	146	221	213	234	232	294	238	225	190	143	113	2433	0.0756284
Warwick and Leamington	England	98265	105246	9019.51	10.8947	11.6687	310	253	324	388	327	335	385	310	362	308	219	214	3735	0.414102
Bootle	England	98206	96701	2781.47	35.3072	34.7661	294	284	358	389	370	382	449	353	422	439	373	279	4392	1.57902
Altrincham and Sale West	England	98202	87994	5093.49	19.2799	17.2758	135	146	199	206	193	211	244	229	229	189	181	130	2292	0.449986
Cannock Chase	England	98119	88792	7888.23	12.4387	11.2563	161	182	226	236	245	284	316	258	278	227	206	194	2813	0.356607
Arundel and South Downs	England	98118	86569	64649.4	1.51769	1.33905	106	104	160	154	178	206	221	229	192	164	132	90	1936	0.0299461
Chorley	England	98116	83790	15520.3	6.32177	5.39872	288	251	326	336	334	341	409	314	382	290	265	256	3792	0.244324
Carshalton and Wallington	England	98068	80370	2549.77	38.4615	31.5205	161	118	149	136	154	218	234	146	153	146	108	97	1820	0.71379
Rugby	England	97991	92801	24657.4	3.97411	3.76362	209	223	306	269	325	341	357	258	275	278	225	185	3251	0.131847
Garston and Halewood	England	97924	96055	6365.2	15.3843	15.0907	177	203	217	261	280	263	290	204	251	339	274	192	2951	0.463615
Torbay	England	97899	94630	9173.66	10.6717	10.3154	280	226	324	313	369	380	467	348	385	318	293	314	4017	0.437884
South Thanet	England	97878	92532	13761.3	7.11254	6.72406	262	224	270	287	325	348	404	395	400	358	256	203	3732	0.271195
Gosport	England	97877	83089	3888.41	25.1714	21.3684	227	208	261	316	363	365	418	433	321	265	279	255	3711	0.954374
North East Hampshire	England	97856	87522	40146.6	2.43747	2.18006	125	132	208	162	209	224	255	176	161	156	135	124	2067	0.0514863
Sutton and Cheam	England	97846	84331	1834.93	53.3242	45.9588	121	110	151	147	160	177	174	169	165	116	124	114	1728	0.941727
Great Yarmouth	England	97796	95968	18233.3	5.36358	5.26333	296	316	379	382	370	413	453	460	417	359	273	302	4420	0.242413
East Worthing and Shoreham	England	97759	85071	5736.6	17.0413	14.8295	199	188	227	230	256	224	276	287	208	231	227	184	2737	0.477112
Nottingham North	England	97727	86400	2334.19	41.8676	37.0149	340	374	407	486	552	548	640	511	454	401	376	344	5433	2.32757
Thirsk and Malton	England	97727	97605	213870	0.456947	0.456376	175	169	216	210	242	290	283	258	267	241	204	176	2731	0.0127695
Chippenham	England	97600	89071	16762.2	5.82261	5.31379	164	176	209	234	256	312	290	236	274	213	200	153	2717	0.162091
Ribble Valley	England	97548	102380	63276.2	1.54162	1.61799	220	204	277	260	252	271	267	240	256	237	199	159	2842	0.0449142
Spelthorne	England	97456	86402	5115.72	19.0503	16.8895	263	254	287	275	331	344	375	277	298	320	313	229	3566	0.697067
Selby and Ainsty	England	97341	87696	84777.3	1.1482	1.03443	210	169	214	241	240	301	331	300	299	292	264	200	3061	0.0361063
North Dorset	England	97290	89369	88060.6	1.10481	1.01486	104	103	143	144	165	143	184	130	165	118	121	123	1643	0.0186576
South Ribble	England	97254	82544	23276.6	4.17819	3.54623	165	142	220	236	231	247	274	309	297	269	207	194	2791	0.119906
Morley and Outwood	England	97221	95234	6860.62	14.1709	13.8813	220	203	246	272	245	264	256	174	164	161	170	155	2530	0.368771
Epping Forest	England	97217	84944	12624.6	7.70062	6.72847	155	144	194	263	232	256	327	262	285	267	212	193	2790	0.220998
Keighley	England	97207	90798	16444.4	5.91126	5.52152	189	212	277	285	278	312	376	279	259	283	253	163	3166	0.192528
South Basildon and East Thurrock	England	97174	83658	14570.8	6.6691	5.74149	175	205	262	277	284	294	366	315	339	350	265	215	3347	0.229706
Wimbledon	England	97160	90908	2117.89	45.8758	42.9238	153	135	124	131	137	152	208	158	129	152	124	116	1719	0.811657
Stoke-on-Trent North	England	97159	84922	4219.14	23.0281	20.1278	235	271	331	404	350	344	442	388	427	334	299	260	4085	0.968206
St Helens North	England	97125	81573	8378.99	11.5915	9.73542	201	179	236	264	236	228	256	232	247	236	196	133	2644	0.315551
South Derbyshire	England	97075	80664	33812.9	2.87095	2.3856	184	184	235	267	261	302	316	229	245	249	210	174	2856	0.0844648
Louth and Horncastle	England	96994	93472	140241	0.691624	0.66651	164	182	201	231	231	202	282	219	206	186	190	146	2440	0.0173986
The Cotswolds	England	96941	96990	123972	0.781962	0.782357	199	174	183	177	203	215	240	198	206	207	187	153	2342	0.0188914
Rossendale and Darwen	England	96919	79317	21745.3	4.45701	3.64755	274	295	342	397	388	394	435	380	373	359	290	264	4191	0.192731
Charnwood	England	96893	80092	17152.6	5.64889	4.66939	102	88	102	114	138	145	172	120	111	113	98	64	1367	0.0796965
Scarborough and Whitby	England	96862	96166	74657.8	1.29741	1.28809	413	411	493	601	588	680	697	712	622	597	469	422	6705	0.0898098
Bristol East	England	96784	79192	2374.93	40.7524	33.345	240	226	327	240	241	287	285	229	235	178	177	129	2794	1.17646
Newcastle upon Tyne Central	England	96776	142313	2443.32	39.6083	58.2456	857	904	1096	1012	1163	1102	1118	1120	1138	1245	1080	885	12720	5.20602
North East Hertfordshire	England	96756	86323	50226.5	1.92639	1.71867	100	98	122	107	116	146	177	172	165	125	134	130	1592	0.0316964
Huddersfield	England	96719	105539	4703.3	20.5641	22.4393	303	317	308	360	327	325	370	303	338	266	301	220	3738	0.79476
City of Durham	England	96680	107253	18669.2	5.17859	5.74493	225	270	277	272	319	337	367	250	328	337	239	205	3426	0.183511
Northampton South	England	96610	101743	3294.88	29.3212	30.8791	578	505	627	667	688	715	813	638	676	617	523	467	7514	2.28051
East Hampshire	England	96597	90079	46361.4	2.08356	1.94297	150	126	147	154	187	203	234	199	184	187	171	163	2105	0.0454041
Poole	England	96546	105651	4089.6	23.6077	25.8341	237	255	302	289	301	334	394	292	306	282	250	215	3457	0.845315
Broxtowe	England	96507	82063	6579.06	14.6688	12.4734	140	111	134	160	198	191	287	177	147	160	122	126	1953	0.296851
East Devon	England	96452	102566	34208.1	2.81957	2.9983	116	86	145	124	171	173	202	153	140	140	125	138	1713	0.0500759
Bolton North East	England	96354	91254	3594.76	26.804	25.3853	375	331	427	418	434	457	475	413	388	385	366	320	4789	1.33222
Rushcliffe	England	96246	88031	30932.2	3.11152	2.84594	77	72	86	108	132	129	136	118	122	95	89	84	1248	0.0403463
Filton and Bradley Stoke	England	96230	119186	9677.81	9.94337	12.3154	161	171	181	204	212	272	272	236	237	207	158	33	2344	0.242204
West Dorset	England	96147	102494	103843	0.925891	0.987012	150	122	169	189	180	204	240	180	186	167	153	150	2090	0.0201266
Wentworth and Dearne	England	96143	88899	9026.13	10.6516	9.84908	332	347	431	437	456	508	564	489	430	478	425	393	5290	0.586076
Wakefield	England	96094	105985	7785.51	12.3427	13.6131	333	338	428	464	426	454	515	422	359	331	287	251	4608	0.591869
Leeds East	England	96014	95326	3367.93	28.5083	28.304	253	222	262	340	305	324	345	313	292	351	246	213	3466	1.02912
Stafford	England	96008	101614	29100.8	3.29915	3.49179	144	128	203	195	236	230	287	219	268	219	168	141	2438	0.0837777
Broadland	England	96000	84390	76502.8	1.25486	1.1031	81	99	122	141	142	154	163	171	164	113	93	72	1515	0.0198032
Worthing West	England	95942	94746	3193.61	30.0419	29.6674	241	216	252	296	301	374	368	321	299	265	211	189	3333	1.04365
North West Norfolk	England	95933	96039	86068.6	1.11461	1.11584	180	187	250	244	258	283	330	275	278	243	200	164	2892	0.0336011
Sherwood	England	95873	84449	30722.5	3.12062	2.74877	153	153	196	204	218	230	277	189	232	208	165	164	2389	0.0777607
Mole Valley	England	95839	98672	36944.9	2.59411	2.67079	188	149	214	234	217	267	253	216	209	280	193	173	2593	0.0701856
Mid Worcestershire	England	95838	91766	44093.2	2.17353	2.08118	221	214	242	260	287	349	397	305	295	222	221	213	3226	0.0731632
Stevenage	England	95766	94164	6341.64	15.1011	14.8485	184	153	193	222	229	248	258	267	247	204	206	169	2580	0.406835
Kettering	England	95748	88833	23349	4.10073	3.80458	322	331	372	415	440	476	433	389	385	380	317	395	4655	0.199366
South Staffordshire	England	95746	77229	27376.2	3.49742	2.82103	91	104	130	147	190	191	226	151	152	122	99	100	1703	0.0622073
Tamworth	England	95731	88052	17968.7	5.32764	4.90029	118	95	151	196	217	199	243	233	209	202	154	163	2180	0.121322
West Lancashire	England	95672	95389	26235.6	3.64665	3.63586	249	232	309	332	268	350	359	323	340	386	321	276	3745	0.142745
North Thanet	England	95651	84430	14245.4	6.71454	5.92684	239	202	247	350	332	308	377	421	350	305	216	192	3539	0.248432
Ruislip Northwood and Pinner	England	95525	79137	4951.04	19.2939	15.9839	141	118	153	138	144	212	195	156	187	138	115	102	1799	0.363358
Warrington North	England	95513	104179	9143.15	10.4464	11.3942	258	254	314	368	333	337	429	361	360	299	255	211	3779	0.413315
Halton	England	95395	87776	6208.64	15.3649	14.1377	358	385	433	467	441	502	524	431	458	454	379	273	5105	0.822241
Bolsover	England	95354	86776	22640.2	4.21171	3.83283	244	223	346	355	394	387	421	351	378	325	314	228	3966	0.175175
Bolton West	England	95279	85269	7176.91	13.2758	11.881	209	200	247	277	255	243	280	252	240	281	250	186	2920	0.40686
Shipley	England	95229	79450	9500.99	10.0231	8.36229	186	196	305	291	323	276	343	197	198	198	172	162	2847	0.299653
York Outer	England	95189	91481	24853.1	3.83006	3.68087	146	137	144	171	238	234	243	195	196	176	182	145	2207	0.0888017
Kingston upon Hull North	England	95188	80127	2489.8	38.2312	32.1821	210	190	216	238	236	260	333	292	246	239	219	166	2845	1.14266
Preston	England	94952	112999	2695.01	35.2325	41.9289	566	491	755	643	720	710	794	668	726	696	616	527	7912	2.93579
Erewash	England	94930	85722	6002.31	15.8156	14.2815	262	259	334	378	341	412	431	392	357	340	305	281	4092	0.681738
Sevenoaks	England	94915	86679	24961.2	3.8025	3.47255	110	118	118	144	137	183	191	176	131	150	133	120	1711	0.0685463
Walsall North	England	94841	90964	2691.27	35.2403	33.7997	149	137	193	261	235	289	312	253	229	201	179	162	2600	0.966087
North West Leicestershire	England	94814	100888	27932.8	3.39436	3.61181	103	125	159	142	159	202	170	143	147	108	113	88	1659	0.0593925
Middlesbrough	England	94757	113729	2981.58	31.7808	38.1439	725	734	947	911	1007	1053	1004	945	1005	1073	849	655	10908	3.65846
Bromsgrove	England	94744	86399	21696.8	4.36672	3.9821	176	167	271	225	246	266	326	242	255	196	197	197	2764	0.127392
Sutton Coldfield	England	94679	84047	5765.62	16.4213	14.5773	89	64	115	124	126	119	112	83	110	99	76	63	1180	0.204661
Daventry	England	94676	90931	74843.4	1.26499	1.21495	225	196	284	300	263	303	321	277	247	242	228	198	3084	0.041206
Hemsworth	England	94507	79424	14997.3	6.3016	5.29588	295	266	330	328	347	349	401	363	256	292	260	224	3711	0.247444
Rother Valley	England	94452	80925	16677.6	5.66339	4.85231	291	298	397	386	348	390	420	349	370	359	381	338	4327	0.259449
Gateshead	England	94334	104182	2553.15	36.9481	40.8053	347	373	480	457	537	472	618	523	477	462	399	284	5429	2.1264
City of Chester	England	94310	107230	13377.2	7.05007	8.01589	324	309	379	373	413	516	487	489	446	434	351	287	4808	0.359418
Lichfield	England	94175	88470	32906.2	2.86193	2.68855	117	144	165	128	143	155	199	193	188	151	138	129	1850	0.0562205
Brentwood and Ongar	England	94030	87809	31670.9	2.96897	2.77255	125	137	173	165	186	189	232	201	198	179	161	163	2109	0.0665911
Warley	England	93966	84551	1935.5	48.5487	43.6843	114	106	160	157	203	201	240	201	190	187	167	134	2060	1.06433
Faversham and Mid Kent	England	93873	83882	39075.5	2.40235	2.14666	130	103	130	136	133	177	182	175	134	155	133	103	1691	0.0432752
North Devon	England	93825	96613	110505	0.84906	0.87429	153	116	167	153	197	232	230	200	192	188	152	131	2111	0.0191033
Harlow	England	93755	90407	7969.14	11.7648	11.3446	240	226	304	377	386	344	445	395	390	342	296	313	4058	0.509214
Putney	England	93752	73281	1301.42	72.0383	56.3086	161	117	138	143	164	159	215	151	144	151	131	97	1771	1.36082
Cleethorpes	England	93670	87850	34722.5	2.69767	2.53006	106	114	131	122	142	157	190	170	144	135	135	119	1665	0.0479516
Sheffield Heeley	England	93611	75044	2738.35	34.1852	27.4048	445	392	560	669	558	634	709	582	519	549	511	422	6550	2.39195
Chesterfield	England	93598	98960	4735.32	19.7659	20.8983	371	354	472	467	442	501	526	458	457	420	412	357	5237	1.10594
Gedling	England	93566	75232	3814.72	24.5276	19.7215	110	142	164	172	185	214	212	192	205	172	157	148	2073	0.543421
Leeds West	England	93510	87074	3023.78	30.9248	28.7964	333	336	419	388	420	299	353	291	286	285	267	194	3871	1.28018
Macclesfield	England	93350	89467	30173.8	3.09374	2.96505	182	212	274	228	226	251	289	277	258	213	197	193	2800	0.0927956
Sheffield South East	England	93345	113107	2523.94	36.9838	44.8136	384	406	475	563	500	566	688	609	564	544	532	444	6275	2.48619
Gainsborough	England	93257	80297	120306	0.775166	0.667441	153	130	177	191	193	201	244	183	202	183	158	134	2149	0.0178628
Chesham and Amersham	England	93250	83255	19634.8	4.74921	4.24017	63	67	92	79	92	108	183	110	97	92	81	64	1128	0.0574489
New Forest East	England	93242	87441	41566.2	2.24322	2.10366	135	120	143	195	193	238	278	213	210	197	168	176	2266	0.0545154
Brighton Kemptown	England	93197	84417	4266.28	21.845	19.787	323	253	342	332	332	404	368	354	346	320	282	231	3887	0.911099
West Worcestershire	England	92745	87702	70528.9	1.31499	1.24349	147	132	219	201	226	245	241	237	238	206	179	153	2424	0.0343689
Hartlepool	England	92665	88452	9842.31	9.41497	8.98692	462	501	710	617	723	667	852	697	736	699	650	485	7799	0.792395
Salisbury	England	92655	94497	61260.3	1.51248	1.54255	239	168	203	231	271	269	301	279	292	272	219	205	2949	0.0481388
Havant	England	92627	86053	7094.38	13.0564	12.1297	218	218	326	329	359	404	464	367	298	290	260	233	3766	0.530843
Leeds North East	England	92528	70953	3949.43	23.4282	17.9654	138	105	159	180	157	188	198	158	146	168	129	99	1825	0.462092
Liverpool Wavertree	England	92527	83671	1708.06	54.1707	48.9859	213	261	316	397	354	324	425	347	459	404	339	194	4033	2.36115
Middlesbrough South and East Cleveland	England	92526	74590	19977.1	4.6316	3.73378	332	383	431	487	575	592	576	511	559	484	406	345	5681	0.284376
West Bromwich West	England	92442	98990	2749.92	33.6162	35.9974	140	132	155	178	187	207	240	231	173	178	179	102	2102	0.764385
Congleton	England	92379	81285	21100.5	4.37804	3.85227	179	153	228	224	237	299	317	291	238	238	167	182	2753	0.130471
South Suffolk	England	92302	84509	66947.2	1.37873	1.26232	139	120	174	199	197	164	193	166	192	173	139	99	1955	0.0292021
North West Durham	England	92276	78050	70102.8	1.3163	1.11336	213	251	306	285	319	327	324	307	315	304	307	237	3495	0.0498554
Stockton North	England	92251	99027	12540.4	7.35632	7.89665	518	457	654	647	684	759	745	666	664	674	559	448	7475	0.596075
Barnsley East	England	92248	75244	8681.69	10.6256	8.66698	308	299	336	388	411	422	443	422	456	384	417	321	4607	0.530657
Stalybridge and Hyde	England	92205	75713	6323.08	14.5823	11.9741	395	362	423	448	470	500	555	429	412	378	373	235	4980	0.787591
South Dorset	England	92191	83647	39139.5	2.35544	2.13715	261	257	383	337	336	353	425	401	374	393	276	214	4010	0.102454
Cardiff West	Wales	92142	81367	5098.83	18.0712	15.958	184	198	246	254	250	278	373	325	325	294	231	191	3149	0.617592
Kingston upon Hull East	England	92056	91928	3282.26	28.0466	28.0076	134	136	198	200	206	241	316	204	177	200	180	112	2304	0.701956
Basildon and Billericay	England	92005	99599	6023.18	15.2751	16.5359	181	183	225	259	321	252	303	283	287	218	238	212	2962	0.491767
Plymouth Moor View	England	91970	89215	3441.54	26.7235	25.923	232	179	290	269	300	321	347	315	330	272	222	225	3302	0.959454
The Wrekin	England	91920	88137	34527.6	2.66222	2.55265	239	240	281	281	313	362	375	317	295	257	212	193	3365	0.0974582
Harwich and North Essex	England	91871	81346	42085.9	2.18294	1.93285	107	118	163	188	177	201	210	214	170	148	119	118	1933	0.0459298
Hyndburn	England	91854	88700	9026.31	10.1763	9.82683	399	370	459	504	485	471	589	512	490	514	446	334	5573	0.617418
Nuneaton	England	91720	82162	8302.31	11.0475	9.89628	363	300	462	474	417	431	479	408	402	434	358	275	4803	0.578513
Bath	England	91661	105098	2867.55	31.9649	36.6507	283	260	288	377	394	429	495	414	339	268	282	84	3913	1.36458
Eltham	England	91573	70787	2159.32	42.4082	32.7821	120	122	157	119	148	174	187	130	153	152	113	96	1671	0.773854
Truro and Falmouth	England	91447	98108	45575.9	2.00648	2.15263	161	160	191	207	235	228	238	207	216	202	178	153	2376	0.0521328
Telford	England	91414	98346	5053.63	18.0888	19.4605	383	458	485	472	524	539	562	436	539	428	448	313	5587	1.10554
Cheadle	England	91348	87873	3937.59	23.199	22.3165	144	159	199	222	208	217	228	197	189	192	165	160	2280	0.579035
Newcastle upon Tyne North	England	91277	82253	7093.77	12.8672	11.5951	275	286	377	400	351	355	423	362	380	421	348	267	4245	0.598412
Liverpool Walton	England	91203	89202	1975.84	46.1591	45.1464	297	319	438	501	524	528	533	496	560	540	332	310	5378	2.72188
Darlington	England	91147	90185	3003.76	30.3443	30.024	370	337	430	417	417	488	502	427	415	434	328	321	4886	1.62663
High Peak	England	91111	81084	54025.4	1.68645	1.50085	229	243	263	305	315	296	303	238	239	254	246	213	3144	0.0581948
Ashton-under-Lyne	England	91095	88828	2778.77	32.7825	31.9666	452	341	478	530	516	567	529	502	518	475	405	352	5665	2.03867
North East Derbyshire	England	91088	76196	22823.8	3.99092	3.33844	203	218	224	242	254	268	293	257	242	242	220	184	2847	0.124738
Bromley and Chislehurst	England	90994	86376	2940.82	30.9418	29.3714	196	145	176	159	170	199	233	260	188	207	159	101	2193	0.745711
Meon Valley	England	90917	86147	40227.1	2.26009	2.14152	153	134	161	169	175	227	283	200	170	159	118	129	2078	0.0516567
Southport	England	90734	86398	7773.08	11.6729	11.115	146	149	210	249	197	258	330	262	252	242	217	178	2690	0.346066
Liverpool West Derby	England	90604	74230	2062.93	43.92	35.9828	263	283	373	423	346	419	397	300	392	430	336	210	4172	2.02237
Rotherham	England	90578	99224	4508.55	20.0903	22.008	505	458	579	695	649	744	745	640	615	639	559	483	7311	1.62159
Newcastle-under-Lyme	England	90469	88443	8110.92	11.154	10.9042	180	206	225	226	242	277	305	240	254	235	185	178	2753	0.339419
North Warwickshire	England	90274	94024	26648.5	3.38759	3.52831	240	213	282	298	316	278	342	262	259	254	207	210	3161	0.118618
Chingford and Woodford Green	England	90244	70424	1905.12	47.3692	36.9657	100	102	144	145	147	176	196	194	187	120	130	108	1749	0.918053
Cardiff Central	Wales	90243	114349	1683.96	53.5898	67.9049	340	335	443	376	422	458	486	396	424	447	343	313	4783	2.84033
Pendle	England	90131	84727	16938	5.32123	5.00218	314	265	339	306	408	405	550	370	384	341	339	292	4313	0.254634
Scunthorpe	England	90096	93343	18266.2	4.93238	5.11014	202	144	159	170	205	214	203	174	171	168	149	141	2100	0.114966
North Wiltshire	England	90028	81916	71424.5	1.26046	1.14689	126	119	134	126	153	163	179	159	194	139	116	118	1726	0.0241654
Sheffield Hallam	England	90018	68564	4433.65	20.3033	15.4644	154	127	170	115	208	220	235	166	184	168	161	168	2076	0.468237
Redditch	England	90015	84987	14864.3	6.05579	5.71753	241	242	329	317	370	410	489	390	320	337	270	204	3919	0.263652
Central Devon	England	89945	81920	141494	0.635681	0.578965	85	74	109	75	118	119	152	113	119	107	103	96	1270	0.00897565
Pudsey	England	89915	79812	5497.18	16.3566	14.5187	188	165	196	266	227	227	200	202	154	187	145	132	2289	0.416395
Orpington	England	89889	78656	7872.51	11.4181	9.99122	117	130	144	165	141	139	178	135	148	111	96	93	1597	0.202858
Stourbridge	England	89871	74201	2741.07	32.7868	27.0701	98	97	138	143	146	190	193	151	167	155	105	98	1681	0.613264
Wolverhampton South East	England	89747	84417	2475.22	36.2582	34.1048	128	160	185	218	178	242	279	215	206	164	126	110	2211	0.893254
Lewes	England	89737	86750	37332.4	2.40373	2.32372	141	169	175	199	208	230	194	202	185	171	148	162	2184	0.0585015
Stoke-on-Trent South	England	89709	79232	3284.95	27.3091	24.1197	231	233	265	293	353	347	437	331	364	280	285	237	3656	1.11295
Southend West	England	89708	77551	2414.01	37.1615	32.1254	122	136	195	237	202	233	209	229	245	189	187	185	2369	0.981356
Beckenham	England	89693	69341	3448.43	26.0098	20.108	95	72	133	112	109	145	161	148	105	114	104	64	1362	0.394963
West Bromwich East	England	89565	87353	2781.61	32.199	31.4038	93	110	154	137	167	215	197	158	137	156	122	111	1757	0.63165
North Cornwall	England	89497	88625	121016	0.739547	0.732341	127	118	134	156	193	180	244	202	171	193	139	120	1977	0.0163367
Wallasey	England	89496	73713	3975.01	22.5146	18.5441	211	221	310	336	321	311	357	324	320	308	219	183	3421	0.860626
Wolverhampton North East	England	89428	92803	2475.82	36.1206	37.4838	134	114	163	150	168	198	214	179	162	136	114	116	1848	0.74642
Witham	England	89303	80526	38535.9	2.3174	2.08963	94	74	127	176	138	164	203	157	170	158	145	113	1719	0.0446077
Maldon	England	89197	77436	43308.8	2.05956	1.788	121	81	112	133	138	149	155	125	133	139	104	109	1499	0.0346119
Bexleyheath and Crayford	England	89024	76461	2285.45	38.9524	33.4555	122	133	162	182	187	178	210	187	140	124	123	111	1859	0.813405
Kingswood	England	89013	69004	4312.92	20.6387	15.9994	174	152	204	226	238	263	245	223	217	208	168	37	2355	0.546034
Birkenhead	England	88980	89137	2800.18	31.7766	31.8326	296	275	389	491	437	409	573	514	517	480	418	332	5131	1.83238
Wyre and Preston North	England	88940	89138	26945.1	3.30079	3.30814	151	133	167	181	211	203	236	182	187	139	161	124	2075	0.0770085
Stratford-on-Avon	England	88823	89198	67073.7	1.32426	1.32985	146	133	219	211	221	219	195	186	165	175	140	126	2136	0.0318456
South West Devon	England	88802	81215	37853.4	2.34595	2.14552	95	67	125	129	117	141	167	141	105	139	117	103	1446	0.0382
Washington and Sunderland West	England	88727	94229	4306.65	20.6023	21.8799	325	296	325	461	407	384	436	361	349	356	283	269	4252	0.987311
Amber Valley	England	88679	88174	12463.9	7.11484	7.07432	257	277	322	287	316	350	413	318	302	332	303	280	3757	0.301429
Haltemprice and Howden	England	88640	81954	45676.7	1.94059	1.79422	44	33	44	50	62	61	80	73	49	55	48	31	630	0.0137926
Castle Point	England	88570	71905	6317.57	14.0196	11.3818	106	122	165	185	202	184	213	228	177	156	148	151	2037	0.322434
Great Grimsby	England	88557	95487	3048.5	29.0493	31.3226	208	297	274	326	381	347	344	259	271	279	228	222	3436	1.12711
Norwich North	England	88472	82580	3618.87	24.4474	22.8193	213	163	210	207	260	263	286	233	228	258	163	151	2635	0.728128
South East Cornwall	England	88440	79466	73809	1.19823	1.07664	123	103	141	128	165	175	180	144	176	161	128	167	1791	0.0242653
North East Somerset	England	88436	75921	32244.8	2.74265	2.35452	112	108	157	151	160	172	200	174	182	166	115	14	1711	0.0530629
Halesowen and Rowley Regis	England	88353	78920	2979	29.6586	26.4921	87	72	96	114	126	129	155	137	125	117	104	88	1350	0.453172
Blaydon	England	88329	81803	11092.4	7.96301	7.37468	177	198	237	289	315	314	293	248	284	260	194	164	2973	0.268021
Morecambe and Lunesdale	England	88317	77689	32109.4	2.7505	2.41951	340	358	420	460	446	463	564	459	445	414	435	315	5119	0.159424
Lancaster and Fleetwood	England	88234	89510	49038.8	1.79927	1.82529	355	327	393	438	453	472	480	449	459	432	353	306	4917	0.100268
Romsey and Southampton North	England	88164	80906	42043.5	2.09697	1.92434	104	119	180	212	206	195	266	191	212	182	160	135	2162	0.0514229
Weaver Vale	England	88145	88295	16928.4	5.20692	5.21578	244	237	288	279	281	270	333	279	313	288	270	264	3346	0.197656
Cardiff North	Wales	88109	94258	4262.8	20.6693	22.1118	101	111	131	116	129	139	177	164	166	153	105	90	1582	0.371118
Bury North	England	88018	88871	5100.84	17.2556	17.4228	247	240	260	320	349	346	367	265	288	276	233	196	3387	0.664008
Old Bexley and Sidcup	England	87760	70920	2454.64	35.7527	28.8922	90	94	144	142	132	152	160	138	125	112	101	75	1465	0.596829
Penistone and Stocksbridge	England	87593	74475	29384.8	2.98089	2.53447	265	248	295	312	339	300	376	335	285	305	248	265	3573	0.121593
Brigg and Goole	England	87530	78890	66316.7	1.31988	1.18959	98	56	97	100	91	104	157	114	97	106	102	51	1173	0.0176878
Bishop Auckland	England	87519	83210	92267.3	0.948537	0.901836	310	351	396	482	434	445	459	397	411	369	332	295	4681	0.050733
Barnsley Central	England	87505	87827	4836.51	18.0926	18.1592	310	323	424	442	450	443	572	416	440	461	385	362	5028	1.03959
Barrow and Furness	England	87488	87067	39759.7	2.20042	2.18983	406	320	375	388	501	494	529	449	493	384	380	536	5255	0.132169
Houghton and Sunderland South	England	87481	76920	6593.68	13.2674	11.6657	266	281	431	426	327	338	376	343	353	321	278	242	3982	0.603911
Northampton North	England	87409	78780	2235.55	39.0996	35.2397	331	349	380	400	457	511	476	435	446	372	335	324	4816	2.15428
North Herefordshire	England	87329	80459	145557	0.599964	0.552766	150	133	192	164	176	213	241	209	216	166	157	138	2155	0.0148052
Caerphilly	Wales	87274	78851	11455.3	7.61865	6.88336	221	221	273	290	327	328	369	308	338	318	306	249	3548	0.309725
North Durham	England	87157	71922	10417.2	8.36665	6.90416	256	300	354	326	352	357	442	316	349	334	275	221	3882	0.372653
Forest of Dean	England	87098	76878	61991.9	1.40499	1.24013	175	164	192	232	238	261	295	224	251	230	177	170	2609	0.0420861
Newton Abbot	England	86965	78584	20927.9	4.15546	3.75499	129	139	159	153	163	170	226	202	190	176	122	126	1955	0.093416
Camborne and Redruth	England	86922	81452	28399.5	3.06068	2.86807	137	138	206	204	231	248	240	264	251	209	197	166	2491	0.0877127
Ellesmere Port and Neston	England	86913	80889	14087.9	6.16932	5.74172	258	256	331	356	305	382	433	346	340	346	300	217	3870	0.274703
Burnley	England	86894	86382	11068.4	7.85064	7.80438	407	391	441	489	561	523	654	523	568	556	477	406	5996	0.541722
Redcar	England	86601	83076	7886.35	10.9811	10.5342	434	459	613	631	606	616	730	642	659	689	570	406	7055	0.894584
Carlisle	England	86285	88760	21163.6	4.07704	4.19399	386	377	429	478	503	517	525	444	436	418	405	584	5502	0.259975
St Ives	England	86226	83134	54549.7	1.58069	1.52401	132	138	172	185	191	223	206	227	191	195	156	161	2177	0.0399086
Denton and Reddish	England	86148	71950	2569.13	33.532	28.0056	275	286	330	339	377	380	441	383	374	326	282	276	4069	1.58381
Stockport	England	86113	94773	2192.42	39.2775	43.2275	401	325	394	417	387	459	455	424	391	428	367	270	4718	2.15196
Eddisbury	England	85879	84690	71245	1.2054	1.18872	176	162	191	220	186	215	236	199	221	258	193	160	2417	0.0339252
Clacton	England	85838	80474	14468.2	5.93288	5.56214	154	154	267	284	281	290	322	321	260	232	195	212	2972	0.205416
Newport West	Wales	85682	97380	10689.6	8.01545	9.10979	310	273	328	381	429	452	507	444	436	371	323	310	4564	0.426957
Ludlow	England	85321	78478	155492	0.548716	0.504707	127	137	172	157	187	198	210	164	202	132	151	121	1958	0.0125923
Kingston upon Hull West and Hessle	England	85228	111687	3082.85	27.6459	36.2285	254	217	310	295	304	364	446	333	252	299	243	182	3499	1.13499
Leeds North West	England	85184	74912	6212.59	13.7115	12.0581	125	152	201	196	239	176	154	136	149	149	130	108	1915	0.308245
North Norfolk	England	85019	81256	75554.1	1.12527	1.07547	103	96	102	129	154	183	176	210	148	113	132	101	1647	0.021799
Stone	England	84924	74195	62107.6	1.36737	1.19462	89	82	130	95	87	143	129	99	118	135	83	72	1262	0.0203196
Wolverhampton South West	England	84878	85353	2314.07	36.679	36.8843	119	145	189	180	211	220	257	221	195	195	144	143	2219	0.958914
Tatton	England	84831	97811	33048.3	2.56688	2.95964	155	181	172	181	176	205	232	174	184	178	159	116	2113	0.0639368
New Forest West	England	84820	81600	36124.7	2.34798	2.25884	132	103	156	134	146	174	202	187	163	169	117	131	1814	0.050215
Christchurch	England	84620	84631	10996.8	7.695	7.696	133	98	174	165	175	182	227	187	162	119	116	128	1866	0.169686
Mid Derbyshire	England	84361	68874	9216.64	9.15312	7.47279	152	133	163	187	224	206	250	197	201	180	187	173	2253	0.244449
Monmouth	Wales	84311	83150	83872.4	1.00523	0.991387	144	123	167	213	205	276	280	246	195	178	211	146	2384	0.0284241
Sefton Central	England	84267	71475	9922.93	8.49215	7.20302	96	143	166	188	178	179	238	223	161	231	169	132	2104	0.212034
Thornbury and Yate	England	83864	80031	39674	2.11383	2.01722	131	83	134	135	160	167	183	131	146	115	93	40	1518	0.0382619
Westmorland and Lonsdale	England	83799	86062	147766	0.567107	0.582422	184	167	210	227	226	263	247	175	238	176	150	270	2533	0.017142
Sedgefield	England	83736	81308	36684.8	2.28258	2.21639	214	236	296	348	310	388	401	316	314	304	261	206	3594	0.0979697
Totnes	England	83667	81579	58145.5	1.43893	1.40302	139	111	137	176	184	174	219	201	180	178	147	132	1978	0.0340181
Stoke-on-Trent Central	England	83588	107476	3027.23	27.612	35.5031	313	298	447	425	459	460	510	394	404	430	314	296	4750	1.56909
Blackpool North and Cleveleys	England	83478	81297	2810.2	29.7054	28.9293	323	383	468	466	521	576	644	542	521	473	412	382	5711	2.03224
Alyn and Deeside	Wales	83237	86670	15686	5.30647	5.52532	150	166	200	203	191	206	274	263	256	273	167	180	2529	0.161227
Jarrow	England	83115	73280	4854.54	17.1211	15.0952	183	232	251	273	252	334	355	281	269	259	230	173	3092	0.63693
Easington	England	82838	78901	11872.2	6.97745	6.64584	310	317	329	394	440	402	435	459	451	450	367	267	4621	0.389227
South Shields	England	82746	74726	2622.18	31.5562	28.4977	383	361	346	396	501	504	507	484	440	409	311	279	4921	1.87668
Fylde	England	82551	87980	19102.9	4.3214	4.60559	173	155	207	241	271	243	280	241	242	223	182	168	2626	0.137466
Blyth Valley	England	82227	72999	7197.36	11.4246	10.1425	342	274	335	432	443	498	428	456	429	408	392	315	4752	0.660242
Penrith and The Border	England	81994	83242	313441	0.261593	0.265575	152	166	188	223	213	289	202	155	180	168	167	322	2425	0.00773671
Dudley North	England	81982	79690	2305.75	35.5555	34.5614	167	142	157	221	208	175	221	194	209	200	161	129	2184	0.947198
Wansbeck	England	81898	76674	13947.6	5.87184	5.49729	329	342	407	436	500	506	450	392	405	395	343	256	4761	0.341349
Llanelli	Wales	81769	76963	27602	2.96243	2.78831	284	300	365	348	378	419	453	415	402	348	296	222	4230	0.15325
Kenilworth and Southam	England	81656	81664	62051.2	1.31595	1.31607	87	73	97	119	128	126	145	97	120	91	80	60	1223	0.0197095
Torfaen	Wales	81513	79451	11753.8	6.93503	6.7596	290	231	365	393	366	400	453	361	347	349	315	299	4169	0.354694
Swansea West	Wales	81315	94539	3690.78	22.0319	25.6149	271	313	427	314	323	329	395	346	440	321	249	203	3931	1.06509
Mid Dorset and North Poole	England	81107	70358	18026.3	4.49937	3.90308	106	122	131	166	157	162	173	159	128	133	107	109	1653	0.0916994
Pontypridd	Wales	81017	85357	10500.7	7.71541	8.12872	149	132	183	169	224	230	279	192	264	213	172	130	2337	0.222557
Bridgend	Wales	80932	88372	8925.46	9.06755	9.90112	184	129	207	178	224	207	258	203	232	174	140	88	2224	0.249175
Swansea East	Wales	80857	89496	5002.83	16.1622	17.8891	169	177	255	228	281	268	337	266	296	200	150	146	2773	0.554286
Blackpool South	England	80599	83893	2494.21	32.3144	33.6351	513	498	577	667	724	747	779	722	755	608	548	472	7610	3.05106
Copeland	England	80155	82621	122271	0.65555	0.675719	253	262	273	343	337	370	374	297	275	227	192	342	3545	0.0289929
Dudley South	England	80081	86018	2537.83	31.555	33.8944	121	98	156	153	164	185	191	173	171	150	137	118	1817	0.715967
Hazel Grove	England	79457	66849	5829.19	13.6309	11.468	178	126	192	163	208	214	240	176	203	246	202	173	2321	0.398168
Derbyshire Dales	England	78930	79192	91085.9	0.866545	0.869421	118	83	104	156	157	157	179	165	151	131	125	109	1635	0.0179501
Newport East	Wales	78559	70940	16688.6	4.70735	4.25081	203	214	260	321	327	397	466	355	394	366	253	230	3786	0.226861
Workington	England	78349	72767	73847.4	1.06096	0.985369	243	232	249	287	274	307	292	259	301	235	192	370	3241	0.0438878
Gower	Wales	78160	62664	33398.4	2.34023	1.87626	71	74	104	113	134	120	159	86	140	84	65	50	1200	0.0359298
Staffordshire Moorlands	England	77665	66847	51348.1	1.51252	1.30184	110	91	132	139	104	133	170	131	122	122	103	94	1451	0.0282581
Preseli Pembrokeshire	Wales	77483	75038	119316	0.649393	0.628901	211	206	245	304	242	234	352	308	355	289	210	144	3100	0.0259814
Carmarthen West and South Pembrokeshire	Wales	77384	82533	105879	0.73087	0.779501	225	232	295	309	354	381	358	331	366	326	261	198	3636	0.034341
Aldridge-Brownhills	England	77229	67695	4399.8	17.5528	15.3859	90	76	92	86	100	165	123	103	135	103	70	75	1218	0.276831
Hexham	England	76123	74585	243959	0.312033	0.305728	121	109	163	173	194	188	163	137	123	144	108	92	1715	0.00702988
Ceredigion	Wales	75964	75901	180587	0.42065	0.420301	164	167	184	189	187	196	173	200	228	162	180	132	2162	0.0119721
Islwyn	Wales	75605	67397	11198.9	6.7511	6.01817	216	177	279	263	287	340	384	252	326	297	196	168	3185	0.284402
Berwick-upon-Tweed	England	75558	68469	242731	0.311282	0.282077	137	189	246	245	276	280	225	248	200	196	176	115	2533	0.0104354
Ogmore	Wales	75498	63379	20292.6	3.72047	3.12326	125	138	182	199	179	154	202	146	178	140	111	80	1834	0.0903778
Merthyr Tydfil and Rhymney	Wales	75389	72249	16192.5	4.65579	4.46187	206	186	330	314	318	315	314	273	229	198	202	162	3047	0.188173
Clwyd West	Wales	74542	68826	93085.9	0.800787	0.739381	142	132	181	223	210	244	266	227	201	193	107	127	2253	0.0242034
Neath	Wales	73695	63404	26530.3	2.77777	2.38987	106	93	142	150	180	167	195	193	175	139	123	92	1755	0.0661508
Clwyd South	Wales	72769	58025	62279.8	1.16842	0.931683	111	134	175	171	190	245	231	216	183	200	154	184	2194	0.0352281
Wirral South	England	72663	68779	8819.96	8.23847	7.79811	86	91	116	126	141	129	183	137	128	134	98	86	1455	0.164967
Vale of Clwyd	Wales	71588	72346	22406.8	3.19493	3.22876	237	193	272	286	268	341	347	345	274	270	185	248	3266	0.14576
Carmarthen East and Dinefwr	Wales	71306	63564	156126	0.456721	0.407133	132	131	178	207	152	203	221	150	206	167	173	107	2027	0.0129831
Wrexham	Wales	71194	81638	10316.6	6.90091	7.91325	249	271	383	339	343	412	387	406	399	383	237	276	4085	0.395963
Ynys Môn	Wales	70091	63705	74902.3	0.935766	0.850508	108	129	171	171	165	157	215	221	175	141	104	122	1879	0.025086
Delyn	Wales	70003	63809	33258	2.10485	1.91861	141	121	177	196	155	157	216	189	199	178	130	160	2019	0.0607072
Blaenau Gwent	Wales	69789	63520	10875.9	6.41687	5.84045	264	257	364	438	380	417	413	354	408	355	271	192	4113	0.378177
Rhondda	Wales	69628	59357	9988.9	6.97054	5.9423	155	134	198	155	187	181	242	196	215	192	140	131	2126	0.212836
Cynon Valley	Wales	69519	59064	18239.1	3.81154	3.23832	143	146	221	236	226	233	291	199	219	201	155	121	2391	0.131092
Wirral West	England	69156	60373	10044.7	6.88479	6.01041	119	105	174	177	172	168	247	179	176	147	88	134	1886	0.18776
Brecon and Radnorshire	Wales	69016	67392	301477	0.228926	0.22354	116	155	179	167	204	226	261	220	202	164	124	121	2139	0.00709507
Aberavon	Wales	66203	68851	18656.5	3.54852	3.69046	162	137	176	138	175	179	219	204	204	146	149	105	1994	0.10688
Montgomeryshire	Wales	63689	62062	218153	0.291947	0.284489	125	109	161	184	140	203	211	164	149	137	109	93	1785	0.00818234
Dwyfor Meirionnydd	Wales	60972	59150	218549	0.278985	0.270649	79	96	110	124	126	158	190	180	129	137	68	96	1493	0.00683142
Arfon	Wales	60939	66380	43690.4	1.39479	1.51933	142	172	179	187	210	233	232	215	211	193	131	170	2275	0.0520709
Aberconwy	Wales	56651	55453	62270.4	0.909759	0.89052	111	95	127	189	175	210	258	223	191	187	116	121	2003	0.0321662

## Sheet: Burglary
							2014-01-01	2014-02-01	2014-03-01	2014-04-01	2014-05-01	2014-06-01	2014-07-01	2014-08-01	2014-09-01	2014-10-01	2014-11-01	2014-12-01
Constituency	Country	Population	Day Population	area	density	daytime density	Burglary	Burglary	Burglary	Burglary	Burglary	Burglary	Burglary	Burglary	Burglary	Burglary	Burglary	Burglary	sum	crime/hectare		Sum
West Ham	England	163398	144811	1757.53	92.97	82.3944	158	135	151	112	120	98	89	92	92	93	109	124	1373	0.781208		412879
East Ham	England	154829	134626	2100.27	73.7185	64.0993	123	101	138	99	67	64	75	94	73	73	80	94	1081	0.514695
Brent Central	England	141034	130884	1828.51	77.1307	71.5797	148	111	95	85	89	88	82	74	107	113	119	87	1198	0.655179
Holborn and St Pancras	England	140974	309662	1319.34	106.852	234.709	182	172	156	166	172	135	136	135	184	171	139	158	1906	1.44466
Croydon North	England	140789	116529	1754.83	80.2293	66.4046	178	103	122	80	120	81	75	107	110	94	118	116	1304	0.743091
Poplar and Limehouse	England	140039	225301	1240.5	112.89	181.622	82	90	87	84	75	73	90	111	102	56	93	105	1048	0.844823
Manchester Central	England	139159	256478	1930.02	72.1022	132.889	225	196	212	189	155	142	182	207	204	204	172	172	2260	1.17097
Isle of Wight	England	138393	135546	39492.7	3.50427	3.43218	31	34	26	25	34	22	25	30	23	23	28	35	336	0.00850791
Leeds Central	England	137661	245083	4096.59	33.6038	59.8261	177	177	159	153	138	136	128	120	188	262	213	256	2107	0.51433
Slough	England	136733	135355	2691.04	50.8105	50.2984	125	60	100	111	74	61	63	46	45	80	52	62	879	0.32664
Ilford South	England	136519	116246	1570.32	86.9371	74.0269	127	115	107	61	81	108	86	89	77	117	127	131	1226	0.780733
Tottenham	England	134848	111913	1314.86	102.557	85.1138	143	152	190	119	124	130	120	124	119	109	151	91	1572	1.19556
Hampstead and Kilburn	England	133646	108200	1275.49	104.78	84.83	144	123	118	112	121	97	97	111	116	122	147	131	1439	1.12819
Hackney North and Stoke Newington	England	133508	98924	906.235	147.322	109.159	99	98	104	78	115	124	94	112	115	108	98	72	1217	1.34292
Bermondsey and Old Southwark	England	133138	197061	1147.57	116.017	171.72	115	116	111	104	119	111	148	105	83	113	120	134	1379	1.20167
Bethnal Green and Bow	England	132851	142899	917.006	144.875	155.832	123	87	101	86	111	104	125	104	123	98	80	89	1231	1.34241
Brentford and Isleworth	England	131934	135723	2676.07	49.3015	50.7173	117	84	79	96	69	73	72	71	73	95	85	100	1014	0.378914
Birmingham Ladywood	England	131639	262209	2575.78	51.1064	101.798	129	94	116	119	138	116	120	112	105	102	110	117	1378	0.534983
Brent North	England	131329	114235	2078.86	63.1736	54.9508	115	72	76	74	65	56	72	87	59	110	109	90	985	0.473818
Feltham and Heston	England	130473	120090	2982.47	43.7466	40.2652	80	83	91	87	61	55	57	57	48	80	83	98	880	0.295057
Milton Keynes South	England	130231	128383	7983.91	16.3117	16.0802	43	45	45	39	55	52	51	26	41	50	59	67	573	0.0717694
Hendon	England	129299	116762	3133.97	41.2572	37.2569	112	89	101	97	77	66	83	76	76	91	119	107	1094	0.349078
Bristol West	England	129286	187907	1744.79	74.0985	107.696	108	100	125	111	129	113	101	85	123	104	130	116	1345	0.770869
Hornsey and Wood Green	England	128538	99665	1644.97	78.1398	60.5876	140	98	108	90	114	79	93	109	114	105	114	107	1271	0.772657
Barking	England	128466	109212	2171.81	59.1517	50.2862	107	107	126	93	82	78	84	112	81	86	140	106	1202	0.553456
Camberwell and Peckham	England	128214	100297	1139.63	112.505	88.0082	116	92	96	77	78	82	76	83	94	119	91	86	1090	0.956448
North West Cambridgeshire	England	127459	113396	74601.8	1.70852	1.52002	62	64	53	64	68	59	77	61	65	61	49	51	734	0.0098389
Milton Keynes North	England	125461	136706	22878.8	5.48373	5.97523	73	51	77	71	73	34	33	34	27	52	93	44	662	0.0289351
Birmingham Hodge Hill	England	124959	115669	2049.91	60.9581	56.4262	69	59	65	58	68	75	72	78	55	83	62	71	815	0.397577
Finchley and Golders Green	England	124633	104130	2081.31	59.8819	50.0309	102	91	135	127	89	93	107	95	108	124	129	120	1320	0.634215
Hackney South and Shoreditch	England	123871	132342	998.668	124.036	132.519	172	128	127	116	119	106	108	122	114	113	119	105	1449	1.45093
Oxford East	England	123719	146878	3060.75	40.4212	47.9876	75	26	50	54	32	33	29	33	63	75	62	52	584	0.190803
Kingston and Surbiton	England	122571	114776	2836.74	43.2084	40.4605	77	60	59	72	55	55	49	57	57	79	75	74	769	0.271086
Ealing North	England	122423	99492	1433.84	85.3815	69.3887	84	81	93	60	61	69	68	85	63	112	110	114	1000	0.69743
Streatham	England	121180	80939	1044.56	116.011	77.4866	128	105	95	66	103	64	86	94	83	97	76	97	1094	1.04734
Ealing Central and Acton	England	121091	121566	2326.65	52.0452	52.2494	131	120	94	114	98	104	81	87	71	126	113	109	1248	0.536394
Leicester South	England	120774	153873	2117.68	57.0313	72.6611	107	94	127	113	115	85	101	96	83	93	105	95	1214	0.573269
Richmond Park	England	120406	103859	3817.48	31.5407	27.2062	110	74	70	79	74	69	85	90	95	90	95	61	992	0.259858
Sheffield Central	England	120365	170534	13529.2	8.89668	12.6049	144	139	98	93	103	111	139	117	110	97	112	108	1371	0.101336
Westminster North	England	120014	103250	798.323	150.333	129.334	120	123	119	102	84	77	99	107	98	125	133	135	1322	1.65597
Thurrock	England	119874	112089	7498.06	15.9873	14.9491	114	132	108	98	78	73	69	86	93	80	122	102	1155	0.15404
Banbury	England	119315	114709	46368.7	2.57318	2.47384	40	23	50	31	34	38	25	29	42	37	39	31	419	0.00903627
Liverpool Riverside	England	118633	179650	3313.6	35.8019	54.216	137	97	125	110	107	138	81	103	80	113	106	104	1301	0.392624
Watford	England	117830	112253	3697.06	31.8713	30.3628	58	40	37	44	38	46	33	42	59	50	55	48	550	0.148767
Peterborough	England	117711	129986	17507.9	6.72331	7.42443	83	84	83	94	89	101	84	104	69	79	63	75	1008	0.0575741
Birmingham Hall Green	England	117673	104994	1971.29	59.6933	53.2615	51	75	76	71	58	57	74	71	61	65	70	67	796	0.403796
Cambridge	England	117168	138860	3618.06	32.3842	38.3797	66	49	78	52	60	58	72	74	64	52	58	76	759	0.209781
Croydon Central	England	117055	102752	2566.09	45.616	40.0422	76	76	72	74	57	75	63	81	75	91	70	97	907	0.353455
West Suffolk	England	117033	108620	81829.9	1.4302	1.32739	48	57	67	44	52	39	55	58	44	47	89	71	671	0.00819994
Lewisham Deptford	England	116967	91419	1477.32	79.1753	61.8818	116	87	72	94	84	68	70	65	59	77	73	57	922	0.624104
Vauxhall	England	116934	129344	900.826	129.808	143.584	132	92	93	104	88	79	85	92	106	86	97	92	1146	1.27217
Hayes and Harlington	England	116920	143809	4503.51	25.962	31.9326	106	108	88	94	89	84	68	94	65	137	112	89	1134	0.251804
Greenwich and Woolwich	England	116758	108910	1903.7	61.332	57.2095	80	92	86	74	68	67	81	76	83	98	89	85	979	0.514261
Ashford	England	116546	110539	50367.2	2.31392	2.19466	80	52	76	93	84	87	92	62	68	72	49	70	885	0.0175709
South East Cambridgeshire	England	116288	108766	75064.3	1.54918	1.44897	53	64	60	67	52	61	48	42	44	52	77	57	677	0.00901894
Bradford West	England	115885	139455	3525.81	32.8676	39.5526	139	118	109	113	131	100	114	146	125	160	131	123	1509	0.427987
Hammersmith	England	115766	150445	1145.58	101.054	131.326	91	70	64	85	71	75	74	85	72	79	98	92	956	0.834512
Bradford East	England	115621	115278	2845.53	40.6326	40.512	145	120	103	126	99	99	135	126	107	121	134	133	1448	0.508869
Edmonton	England	115592	100563	1974.31	58.548	50.9358	99	85	94	66	71	57	82	74	81	97	100	102	1008	0.510558
Erith and Thamesmead	England	115580	92363	2669.72	43.293	34.5966	91	67	51	57	65	79	94	66	58	69	57	68	822	0.307898
Coventry North East	England	115267	110244	2721.66	42.3518	40.5062	131	102	110	110	81	80	93	99	101	125	102	68	1202	0.441643
Huntingdon	England	115259	111299	33488.9	3.4417	3.32346	74	70	37	75	55	31	52	44	50	63	57	52	660	0.019708
Twickenham	England	115181	98059	2948.01	39.0707	33.2628	113	92	102	80	100	76	72	54	72	53	77	93	984	0.333784
Chipping Barnet	England	115156	93600	3459.55	33.2864	27.0555	103	112	99	89	86	73	82	107	108	105	116	96	1176	0.339928
Blackley and Broughton	England	114918	105812	2816.38	40.8034	37.5702	146	151	125	123	93	103	97	121	98	119	125	145	1446	0.513425
Gloucester	England	114908	91360	4328.63	26.5461	21.106	91	96	87	128	105	120	73	82	87	78	91	74	1112	0.256894
Croydon South	England	114908	117403	3799.98	30.2391	30.8957	89	83	81	69	67	65	75	54	52	79	87	102	903	0.237633
Bury St Edmunds	England	114858	115810	50205.9	2.28774	2.3067	25	44	26	34	43	14	37	51	30	24	22	30	380	0.00756884
Walthamstow	England	114633	95536	1618.35	70.8332	59.0329	108	121	115	108	96	78	92	95	59	94	88	87	1141	0.705039
Cities of London and Westminster	England	114475	946397	1719.62	66.5697	550.351	250	195	229	214	215	162	161	176	172	181	185	207	2347	1.36483
North East Cambridgeshire	England	114203	101789	72547	1.57419	1.40308	51	57	45	56	53	61	52	34	34	50	38	49	580	0.00799482
Folkestone and Hythe	England	114009	108373	44234.9	2.57735	2.44994	86	34	50	53	64	32	48	57	38	55	59	69	645	0.0145812
Kensington	England	113770	141518	896.1	126.961	157.927	108	97	83	117	87	103	105	86	91	80	99	130	1186	1.32351
Luton South	England	113515	125551	5578.83	20.3474	22.5049	137	161	120	100	99	90	101	99	126	79	110	135	1357	0.243241
Corby	England	113450	104023	55395.3	2.04801	1.87783	65	72	70	47	67	70	68	91	50	69	73	59	801	0.0144597
Dulwich and West Norwood	England	113240	91013	1483.7	76.3229	61.342	139	101	91	79	95	104	79	108	63	82	83	114	1138	0.767003
Manchester Gorton	England	113089	95369	2846.91	39.7234	33.4991	183	163	164	133	120	117	104	107	124	147	156	140	1658	0.582385
Sleaford and North Hykeham	England	113086	103605	112237	1.00756	0.92309	41	38	71	44	30	50	48	48	42	55	37	34	538	0.00479342
Nottingham South	England	112763	158221	3256.52	34.6269	48.586	104	93	99	107	103	106	103	125	106	122	100	116	1284	0.394286
Plymouth Sutton and Devonport	England	112762	127339	2261.99	49.8508	56.2951	63	78	82	78	56	76	74	65	80	59	61	75	847	0.374449
Aylesbury	England	112583	102526	18548	6.06983	5.52762	36	12	43	36	34	35	27	25	50	52	41	24	415	0.0223744
Colchester	England	112562	112414	4572.86	24.6152	24.5829	74	56	71	51	81	70	72	58	53	86	79	69	820	0.179319
Canterbury	England	112440	117181	25820.5	4.35468	4.5383	57	26	42	68	60	68	64	65	58	39	73	76	696	0.0269553
South Cambridgeshire	England	112380	113150	62916.6	1.78617	1.79841	51	76	55	91	51	64	35	43	56	61	87	69	739	0.0117457
Taunton Deane	England	112116	115876	46250.3	2.42411	2.50541	31	42	47	48	55	43	45	56	40	42	53	39	541	0.0116972
Dewsbury	England	111648	100816	12606.4	8.85644	7.9972	67	59	57	66	85	48	58	77	54	63	78	59	771	0.0611593
Salford and Eccles	England	111628	134532	3174.31	35.166	42.3814	104	89	91	94	94	73	96	87	57	60	85	95	1025	0.322904
Basingstoke	England	111606	113768	5891.49	18.9436	19.3106	68	50	38	48	60	41	43	36	53	49	44	52	582	0.0987866
Derby South	England	111531	130219	3122.07	35.7234	41.7092	137	167	166	133	85	95	120	129	189	146	145	137	1649	0.528175
Sittingbourne and Sheppey	England	111340	101151	28427	3.91671	3.55828	155	102	115	95	94	132	107	134	74	66	61	48	1183	0.0416154
South Northamptonshire	England	111212	109967	61033.6	1.82214	1.80174	51	55	49	58	50	49	34	41	26	65	53	49	580	0.00950296
Reading East	England	110957	126522	2756.43	40.2539	45.9007	81	44	44	32	47	40	24	28	40	54	53	36	523	0.189738
Lewisham West and Penge	England	110747	79918	1220.31	90.7531	65.4899	144	107	81	74	64	73	82	83	77	86	95	69	1035	0.848144
Esher and Walton	England	110579	95147	8053.95	13.7298	11.8137	27	43	36	55	27	45	48	38	36	49	81	57	542	0.0672962
Ipswich	England	110450	118557	3230.53	34.1894	36.6989	65	62	51	53	53	35	50	66	89	85	67	113	789	0.244232
Colne Valley	England	110437	90000	18038.9	6.12217	4.98923	52	39	38	73	73	67	70	63	76	99	79	88	817	0.0452911
Battersea	England	110431	88536	1097.42	100.627	80.6762	128	80	78	82	112	72	94	84	94	83	79	67	1053	0.95952
Coventry South	England	110204	140062	3289.03	33.5066	42.5846	114	72	89	82	105	106	97	84	78	71	80	86	1064	0.3235
Cardiff South and Penarth	Wales	110049	122062	5702.24	19.2993	21.406	78	58	66	71	60	57	55	68	65	79	65	62	784	0.13749
Leicester East	England	109873	100903	2329	47.176	43.3245	57	74	52	95	77	55	58	48	47	86	94	106	849	0.364534
Wycombe	England	109872	104472	13995.8	7.85038	7.46455	35	19	48	32	26	27	28	19	27	32	48	20	361	0.0257935
Wantage	England	109786	103740	58446.3	1.87841	1.77496	32	28	30	26	20	20	26	23	34	26	33	33	331	0.00566332
Hertford and Stortford	England	109661	98194	15662.1	7.00169	6.26954	53	32	34	52	30	56	54	45	56	31	30	59	532	0.0339674
Richmond (Yorks)	England	109643	109486	207778	0.527692	0.526936	33	39	44	55	26	37	46	36	40	34	25	36	451	0.00217058
North Swindon	England	109637	100756	10635.5	10.3086	9.47353	45	45	50	46	78	91	56	71	66	58	82	78	766	0.0720228
Warrington South	England	109596	112228	9094.03	12.0514	12.3408	36	43	50	43	56	44	48	48	44	51	47	19	529	0.05817
Batley and Spen	England	109475	100543	5508.46	19.874	18.2525	101	65	83	76	106	105	70	83	66	89	123	115	1082	0.196425
Exeter	England	109456	121662	3809.24	28.7343	31.9386	84	72	74	59	48	53	50	62	55	51	37	49	694	0.182189
Bristol South	England	109300	90777	2469.24	44.2646	36.7631	88	47	55	76	98	66	65	97	84	77	101	105	959	0.388379
Birmingham Yardley	England	109221	101282	2260.7	48.3129	44.8012	118	66	101	98	85	85	81	74	93	98	103	126	1128	0.49896
Meriden	England	108999	105613	14556.1	7.48819	7.25557	91	95	65	68	67	89	54	80	96	93	81	80	959	0.0658829
Crawley	England	108971	130562	4497.12	24.2313	29.0324	107	75	100	85	43	50	44	55	48	61	52	33	753	0.167441
Portsmouth South	England	108925	113807	1695.09	64.2591	67.1392	54	59	68	50	84	56	41	51	47	66	72	83	731	0.431245
Newbury	England	108896	116005	59679.4	1.82468	1.9438	40	22	51	46	31	55	34	30	55	69	45	39	517	0.00866296
Guildford	England	108883	120389	18865.5	5.77154	6.38144	75	42	54	68	48	32	50	66	49	45	55	31	615	0.0325992
Southampton Test	England	108863	111536	2351.28	46.2995	47.4364	104	72	108	114	89	77	80	80	93	87	100	109	1113	0.47336
Welwyn Hatfield	England	108830	121511	11412.7	9.53584	10.647	70	65	71	56	54	76	87	62	40	59	70	53	763	0.0668551
Birmingham Perry Barr	England	108807	97539	2487.64	43.7391	39.2095	88	78	70	73	64	45	66	75	64	82	86	80	871	0.350131
Islington South and Finsbury	England	108784	175469	747.626	145.506	234.702	101	114	130	104	85	87	74	85	92	98	111	112	1193	1.59572
Hastings and Rye	England	108756	102904	18318.3	5.93702	5.61756	66	57	57	74	42	50	66	68	76	60	64	58	738	0.0402876
Yeovil	England	108739	111249	40100.8	2.71164	2.77424	59	59	50	38	64	40	35	85	44	42	35	44	595	0.0148376
Normanton Pontefract and Castleford	England	108711	110157	8639.84	12.5825	12.7499	72	80	94	82	96	90	86	92	76	95	88	85	1036	0.11991
Sheffield Brightside and Hillsborough	England	108673	96619	2016.03	53.9045	47.9254	135	136	116	118	117	83	93	109	95	81	72	72	1227	0.608623
Lincoln	England	108571	116699	6389.84	16.9912	18.2632	92	89	129	110	127	101	110	85	131	109	94	73	1250	0.195623
Crewe and Nantwich	England	108501	106774	13619.1	7.96684	7.84003	72	48	59	38	43	28	61	62	51	37	33	39	571	0.0419265
Bridgwater and West Somerset	England	108497	101162	112224	0.966793	0.901432	32	32	34	38	40	38	69	45	42	48	37	59	514	0.00458014
Rochester and Strood	England	108482	107325	21263.9	5.10169	5.04728	51	81	61	45	50	69	51	45	58	62	65	80	718	0.0337661
Bracknell	England	108287	99919	7394.67	14.6439	13.5123	52	27	46	54	34	47	19	20	39	29	24	19	410	0.0554453
Mid Sussex	England	108144	99939	18812.5	5.74853	5.31239	38	28	29	35	36	19	34	38	33	55	28	33	406	0.0215815
Witney	England	107989	96388	71439.9	1.51161	1.34922	29	16	23	24	16	22	16	12	36	23	23	15	255	0.00356943
Eastbourne	England	107922	104509	5631.93	19.1625	18.5565	55	35	41	44	35	39	44	62	41	47	68	52	563	0.0999657
Rochdale	England	107783	106169	8555.32	12.5984	12.4097	92	105	103	118	89	88	76	118	102	129	120	76	1216	0.142134
Wellingborough	England	107542	98570	16547.2	6.49911	5.95691	81	77	82	77	67	59	65	76	57	90	84	82	897	0.0542086
North East Bedfordshire	England	107511	85703	54280.1	1.98067	1.5789	48	62	55	50	69	41	63	37	41	45	62	38	611	0.0112564
South West Hertfordshire	England	107442	97118	17383.6	6.18066	5.58677	35	36	32	21	31	33	35	57	47	43	40	40	450	0.0258865
Leyton and Wanstead	England	107411	84509	1531.14	70.1508	55.1933	122	83	79	63	54	82	71	56	64	72	71	78	895	0.58453
Blackburn	England	107386	118877	4034.42	26.6175	29.4657	83	66	76	71	95	97	70	55	67	55	62	66	863	0.213909
East Surrey	England	107351	91498	25943.3	4.13791	3.52685	60	54	54	44	54	48	31	61	57	58	66	67	654	0.0252088
York Central	England	107244	110770	2348.35	45.6678	47.1692	63	45	71	50	56	47	47	61	58	47	36	48	629	0.267847
Chelmsford	England	107019	105737	4239.17	25.2453	24.9428	45	54	53	47	71	57	59	50	33	54	47	50	620	0.146255
Islington North	England	106883	91309	738.038	144.82	123.719	111	92	118	110	108	71	82	90	104	103	72	98	1159	1.57038
Epsom and Ewell	England	106815	91004	5174.5	20.6426	17.587	53	39	47	48	53	53	55	37	46	51	50	44	576	0.111315
Surrey Heath	England	106792	98736	10813	9.87623	9.1312	56	47	45	42	39	46	33	30	27	28	25	42	460	0.0425413
Oxford West and Abingdon	England	106758	105024	12873.6	8.29276	8.15807	30	25	29	21	13	21	14	19	33	30	33	22	290	0.0225267
Brighton Pavilion	England	106734	110867	2907.46	36.7104	38.1319	41	51	48	64	76	60	43	65	59	85	61	57	710	0.244199
Grantham and Stamford	England	106656	97965	68570.8	1.55541	1.42867	77	84	69	43	80	42	38	31	37	52	33	47	633	0.00923133
Wythenshawe and Sale East	England	106543	119794	3655.49	29.1461	32.771	97	74	129	132	111	94	88	68	93	88	70	83	1127	0.308304
Dartford	England	106506	107317	8945.69	11.9058	11.9965	102	110	96	66	98	81	72	75	73	53	79	72	977	0.109215
Woking	England	106498	99019	9897.75	10.7598	10.0042	40	55	36	43	49	48	26	49	36	49	34	54	519	0.0524362
Tooting	England	106333	84369	1123.18	94.6714	75.1162	82	79	59	50	62	60	81	67	58	74	96	68	836	0.744315
Weston-Super-Mare	England	106211	96380	15869.3	6.69287	6.07337	74	41	43	59	36	42	34	54	47	52	64	47	593	0.0373678
Doncaster Central	England	106175	127927	6069.2	17.4941	21.0781	91	99	106	99	115	122	108	134	131	130	88	119	1342	0.221116
Mitcham and Morden	England	106063	79153	1644.58	64.4927	48.1298	89	51	83	65	71	62	63	72	58	79	99	97	889	0.540565
Eastleigh	England	106040	101076	7813.22	13.5719	12.9365	41	26	41	46	49	32	28	40	39	42	27	29	440	0.0563148
Harrow West	England	106027	91319	1785.26	59.3901	51.1515	103	75	80	52	27	42	44	47	55	92	100	65	782	0.43803
Chichester	England	105945	112790	64678.1	1.63804	1.74387	42	32	35	39	28	44	50	41	40	28	24	36	439	0.00678746
Harrow East	England	105861	82816	2370.9	44.6502	34.9302	120	114	59	62	44	40	48	64	46	74	67	83	821	0.346282
South West Bedfordshire	England	105859	89277	12660.7	8.36123	7.05151	103	93	74	63	82	69	70	71	84	106	100	94	1009	0.0796955
Tunbridge Wells	England	105859	102450	24807	4.26731	4.12989	46	33	39	39	46	44	31	43	29	49	51	44	494	0.0199138
Uxbridge and South Ruislip	England	105845	110361	3005.68	35.215	36.7175	100	106	76	64	73	64	59	71	64	100	101	82	960	0.319396
Lewisham East	England	105789	82178	1585.81	66.7097	51.8208	81	67	95	87	87	47	73	65	78	51	39	70	840	0.529697
Saffron Walden	England	105515	103123	79542.8	1.32652	1.29645	53	67	87	87	76	50	46	56	58	54	63	71	768	0.00965518
North Shropshire	England	105488	99116	93521	1.12796	1.05983	37	30	28	41	44	29	27	50	36	51	56	28	457	0.0048866
Bournemouth East	England	105482	91053	2613.14	40.3661	34.8444	88	69	77	53	101	99	86	73	58	36	63	71	874	0.334464
Southampton Itchen	England	105410	102816	2534.18	41.5954	40.5718	92	81	113	110	115	81	64	95	76	97	94	96	1114	0.439591
Birmingham Selly Oak	England	105397	87242	2186.38	48.2061	39.9025	71	64	65	72	78	73	66	105	51	46	78	59	828	0.378708
Mansfield	England	105296	97086	7669.69	13.7289	12.6584	73	61	55	47	61	58	60	49	51	64	81	42	702	0.0915291
Ilford North	England	105262	82696	2900.08	36.2962	28.515	115	90	89	63	50	44	60	68	73	62	96	127	937	0.323094
Horsham	England	105242	95053	34432.4	3.05648	2.76057	39	23	50	32	38	24	24	51	43	44	44	35	447	0.0129819
Aldershot	England	105221	100809	5298.35	19.8592	19.0265	50	33	58	56	42	39	45	38	47	53	27	38	526	0.0992762
Runnymede and Weybridge	England	105048	116963	9384.69	11.1935	12.4632	44	58	39	51	38	34	26	28	38	43	32	36	467	0.0497619
Cheltenham	England	104998	107762	3727.63	28.1675	28.909	127	88	81	85	75	64	96	113	126	97	127	92	1171	0.314141
Enfield North	England	104981	98918	2518.5	41.6839	39.2765	114	118	109	84	77	83	81	79	94	98	60	99	1096	0.435179
South West Norfolk	England	104949	97099	131267	0.799508	0.739707	46	38	32	57	42	35	41	23	30	32	26	31	433	0.00329862
Hornchurch and Upminster	England	104889	85518	5764.17	18.1967	14.8361	124	131	88	66	49	39	41	83	48	45	78	74	866	0.150238
Chelsea and Fulham	England	104743	109306	912.108	114.836	119.839	93	74	52	67	108	65	60	90	66	61	95	92	923	1.01194
Dagenham and Rainham	England	104681	91786	4349.99	24.0647	21.1003	93	104	106	64	88	75	101	67	67	91	128	106	1090	0.250575
Bassetlaw	England	104476	100681	48042.4	2.17466	2.09567	106	67	70	73	77	101	122	85	74	110	93	93	1071	0.0222928
South Swindon	England	104400	107560	12373.8	8.43717	8.69255	46	49	32	34	48	46	41	68	54	65	63	49	595	0.0480854
Wells	England	104397	100235	57733.7	1.80825	1.73616	43	41	44	63	39	52	45	27	87	40	31	41	553	0.00957847
Wealden	England	104375	93305	57102.5	1.82785	1.63399	49	30	38	48	25	29	37	54	42	43	47	42	484	0.00847599
Somerton and Frome	England	104355	93132	95083.7	1.09751	0.979474	48	73	47	49	43	39	41	54	59	58	41	64	616	0.00647851
Coventry North West	England	104339	78867	3854.58	27.0689	20.4606	73	61	45	57	57	54	74	59	55	72	48	81	736	0.190942
Heywood and Middleton	England	104337	93904	7252.83	14.3857	12.9472	113	93	104	118	106	97	92	86	59	115	75	90	1148	0.158283
Wokingham	England	104216	91088	15610.2	6.67613	5.83514	45	29	50	28	27	39	25	16	35	47	38	39	418	0.0267773
Burton	England	103941	106587	24337.9	4.27075	4.37947	48	53	41	42	57	48	66	42	43	40	45	51	576	0.0236668
Knowsley	England	103886	100055	5418.73	19.1716	18.4646	51	56	70	54	54	48	58	49	49	63	89	78	719	0.132688
Leigh	England	103837	89362	6706.9	15.4821	13.3239	86	72	99	84	62	66	101	91	92	115	92	70	1030	0.153573
Gravesham	England	103752	86060	10495.9	9.88502	8.1994	94	115	128	69	86	69	72	72	83	86	85	136	1095	0.104327
South West Surrey	England	103751	96959	25631.1	4.04786	3.78287	46	34	44	51	46	46	40	30	39	47	40	43	506	0.0197417
Mid Bedfordshire	England	103726	87729	45750.5	2.26721	1.91755	40	51	72	39	54	51	34	37	53	51	43	67	592	0.0129397
Oldham West and Royton	England	103685	105762	3084.54	33.6145	34.2878	107	77	104	110	88	97	110	106	97	132	168	120	1316	0.426644
Calder Valley	England	103663	91964	30623.6	3.38507	3.00305	78	49	68	51	52	49	54	74	78	84	86	64	787	0.0256992
Windsor	England	103494	108525	14831.5	6.978	7.31721	84	38	87	66	42	47	36	35	36	55	42	48	616	0.0415333
Ashfield	England	103346	103904	10771.2	9.59468	9.64648	66	54	78	77	72	59	77	81	77	60	71	52	824	0.0765004
Bolton South East	England	103257	104309	3682.05	28.0434	28.3291	100	91	106	57	66	61	98	89	91	121	128	90	1098	0.298204
Leicester West	England	103165	100923	2887.51	35.728	34.9516	133	125	120	106	133	88	81	94	97	125	152	112	1366	0.473072
Waveney	England	103120	97623	25150.6	4.1001	3.88154	51	60	51	51	46	45	53	55	76	30	30	41	589	0.0234189
Maidstone and The Weald	England	103117	104645	22368.1	4.61001	4.67832	49	54	46	59	54	44	39	57	59	44	68	79	652	0.0291487
Reigate	England	103102	105594	11182.9	9.21965	9.44249	50	67	51	49	32	50	45	43	42	39	34	37	539	0.0481988
Boston and Skegness	England	103045	101212	77882.8	1.32308	1.29954	107	71	73	67	60	77	78	71	67	113	101	84	969	0.0124418
Maidenhead	England	102970	99560	18341.4	5.61408	5.42816	44	25	83	33	43	44	48	61	67	99	66	61	674	0.0367475
North West Hampshire	England	102936	92264	58948	1.74622	1.56518	31	24	42	34	74	25	44	41	45	97	66	42	565	0.00958472
Oldham East and Saddleworth	England	102890	94809	10441.4	9.85405	9.08011	58	98	93	83	85	83	91	107	82	102	112	86	1080	0.103434
Reading West	England	102878	94062	5085.01	20.2316	18.4979	67	34	53	56	41	44	27	18	40	41	50	39	510	0.100295
Shrewsbury and Atcham	England	102876	107705	60164.5	1.70991	1.79018	39	53	54	29	48	25	35	20	40	54	39	31	467	0.00776205
South Holland and The Deepings	England	102844	97028	84633.7	1.21517	1.14645	49	33	43	41	45	42	36	57	57	41	37	41	522	0.00616776
North Tyneside	England	102820	95265	4541.1	22.6421	20.9784	17	31	29	16	36	41	30	40	27	52	44	40	403	0.088745
Bedford	England	102746	108789	3393.93	30.2735	32.054	47	45	48	65	56	78	64	65	69	67	119	69	792	0.233358
Halifax	England	102692	109921	5768.61	17.8018	19.055	85	108	99	86	90	84	85	56	80	79	107	90	1049	0.181846
Wigan	England	102511	106110	6050.31	16.9431	17.5379	59	61	55	67	59	52	69	101	78	81	57	88	827	0.136687
Bradford South	England	102427	92052	4324.93	23.6829	21.284	112	99	114	71	127	112	123	138	101	118	144	169	1428	0.330179
Birmingham Northfield	England	102402	84355	2445.89	41.867	34.4885	61	58	63	61	54	57	59	83	73	53	68	54	744	0.304184
Harborough	England	102142	91589	20488.3	4.98539	4.47031	65	51	29	46	38	37	43	39	44	33	40	40	505	0.0246482
Bristol North West	England	102122	96609	16945	6.02668	5.70133	53	81	67	73	64	72	62	59	58	67	60	86	802	0.0473296
South Leicestershire	England	102033	110815	28451.5	3.58621	3.89487	72	70	40	57	45	43	31	35	62	83	70	75	683	0.0240058
Hemel Hempstead	England	101973	96504	10437.1	9.7702	9.24621	50	40	51	41	59	49	41	45	36	66	35	37	550	0.0526964
Harrogate and Knaresborough	England	101860	102071	14814.7	6.8756	6.88984	30	46	54	35	23	37	39	29	33	40	29	33	428	0.0288902
Rutland and Melton	England	101845	93672	111768	0.911222	0.838097	68	86	62	90	98	64	64	72	53	48	36	50	791	0.00707719
Loughborough	England	101667	99349	13057	7.78638	7.60885	94	68	46	63	67	62	76	69	58	79	93	68	843	0.0645629
Mid Norfolk	England	101581	90844	76034.7	1.33598	1.19477	19	30	19	23	17	39	38	32	28	20	29	34	328	0.00431382
Rochford and Southend East	England	101485	102660	20208.9	5.0218	5.07994	84	66	64	59	73	65	78	56	63	84	62	47	801	0.039636
Bexhill and Battle	England	101304	92113	53084.6	1.90835	1.73521	41	35	45	38	18	35	38	42	37	39	37	41	446	0.00840169
Hertsmere	England	101271	96926	10115.5	10.0114	9.58189	46	43	39	30	59	55	35	47	57	38	50	61	560	0.0553604
South Norfolk	England	101252	93684	79247.3	1.27767	1.18217	28	41	31	46	47	27	45	34	21	26	40	28	414	0.00522415
Bognor Regis and Littlehampton	England	101235	85525	6361.88	15.9128	13.4434	41	36	31	45	34	45	33	40	33	33	35	39	445	0.0699479
St Helens South and Whiston	England	101185	104343	6417.34	15.7674	16.2595	79	94	94	57	88	70	86	86	85	97	90	93	1019	0.158789
Bournemouth West	England	101080	103501	2715.53	37.223	38.1145	93	77	107	82	96	106	78	69	88	74	91	81	1042	0.383719
Stroud	England	101058	93250	40084.6	2.52112	2.32633	42	37	52	49	45	35	32	68	89	92	49	62	652	0.0162656
Tonbridge and Malling	England	101047	95867	30065.8	3.36086	3.18857	47	48	57	37	63	48	53	43	41	54	39	49	579	0.0192578
St Austell and Newquay	England	101038	94968	40272.4	2.50886	2.35814	49	26	29	37	32	28	35	31	36	28	54	23	408	0.010131
East Yorkshire	England	100980	92332	105679	0.955531	0.873699	44	56	42	43	33	44	49	41	41	35	68	61	557	0.00527065
Hitchin and Harpenden	England	100962	85737	25623.5	3.94021	3.34603	56	50	38	54	38	49	33	37	31	34	44	52	516	0.0201378
Stockton South	England	100945	91783	8434.08	11.9687	10.8824	46	45	43	55	46	31	36	33	35	37	38	83	528	0.0626031
Derby North	England	100926	98519	2950.84	34.2025	33.3868	97	82	104	67	65	66	73	88	122	102	90	107	1063	0.360237
Newark	England	100906	97516	70157.8	1.43827	1.38995	55	80	76	57	66	49	40	63	51	46	47	52	682	0.00972095
Gillingham and Rainham	England	100817	85026	4180.26	24.1174	20.3399	49	53	48	44	27	53	52	29	38	48	67	50	558	0.133484
Beaconsfield	England	100689	100911	17623.8	5.71323	5.72583	75	30	76	62	37	47	38	44	37	38	62	52	598	0.0339313
Tewkesbury	England	100651	102104	36876.9	2.72938	2.76878	68	49	65	55	54	61	47	61	73	50	84	79	746	0.0202295
Luton North	England	100542	83509	1878.52	53.522	44.4547	91	109	83	52	61	53	75	72	81	80	97	87	941	0.500927
Hove	England	100489	88689	2411.17	41.6765	36.7826	38	34	51	44	53	36	25	41	56	48	48	21	495	0.205295
Worcester	England	100405	101926	3327.82	30.1714	30.6285	49	62	64	54	56	45	56	61	65	70	52	37	671	0.201634
Nottingham East	England	100347	112168	1870.64	53.6431	59.9623	82	66	97	89	111	105	95	95	85	115	109	116	1165	0.622781
Manchester Withington	England	100344	82813	1727.62	58.0821	47.9346	193	159	212	142	158	152	113	113	110	144	146	99	1741	1.00774
Beverley and Holderness	England	100238	91294	82991.3	1.20781	1.10004	49	45	50	63	42	45	85	52	27	52	43	32	585	0.00704893
Broxbourne	England	100216	90691	6686.19	14.9885	13.5639	75	90	68	49	40	37	37	53	71	47	63	60	690	0.103198
Devizes	England	100162	94073	102342	0.978697	0.9192	35	40	26	30	41	36	47	35	27	45	37	34	433	0.0042309
Walsall South	England	100091	103386	3304.33	30.2909	31.2881	97	94	84	68	62	55	63	76	101	95	100	94	989	0.299305
St Albans	England	99999	95321	6720.48	14.8797	14.1837	32	36	50	25	35	56	39	34	32	44	38	63	484	0.0720186
Stretford and Urmston	England	99980	130289	4679.52	21.3655	27.8424	91	85	88	69	74	72	80	101	54	45	58	54	871	0.18613
Enfield Southgate	England	99951	80743	3727.21	26.8166	21.6631	104	105	85	58	77	66	46	64	79	97	76	96	953	0.255687
Chatham and Aylesford	England	99943	82602	6231.87	16.0374	13.2548	55	41	51	40	48	32	50	37	46	37	50	48	535	0.085849
North Somerset	England	99924	92157	23211.2	4.305	3.97037	76	38	39	44	50	30	41	47	43	25	48	32	513	0.0221014
Sunderland Central	England	99872	108938	3063.75	32.598	35.5571	80	80	75	63	59	82	77	95	72	84	81	86	934	0.304855
Solihull	England	99862	103020	3272.74	30.5132	31.4782	62	63	78	74	46	37	47	57	51	43	80	61	699	0.213582
Elmet and Rothwell	England	99844	87393	24602.5	4.05829	3.55221	65	55	77	69	73	71	55	75	73	86	62	72	833	0.0338584
Bosworth	England	99787	88470	28903.9	3.45237	3.06084	63	51	38	37	54	55	43	42	41	62	61	53	600	0.0207585
Worsley and Eccles South	England	99746	82887	5963.38	16.7264	13.8993	68	58	61	44	76	53	41	67	64	86	79	77	774	0.129792
Buckingham	England	99702	84036	86691.5	1.15008	0.969368	35	17	40	27	28	42	30	19	37	31	31	26	363	0.00418726
Tynemouth	England	99332	93685	3976.45	24.9801	23.5599	19	43	18	17	22	21	28	23	26	53	44	35	349	0.0877667
Skipton and Ripon	England	99316	99519	209424	0.474235	0.475204	40	23	23	38	30	25	39	34	34	26	38	33	383	0.00182883
Braintree	England	99255	85804	46756.5	2.12281	1.83512	49	74	67	41	54	32	45	60	52	33	30	31	568	0.012148
Fareham	England	99240	92194	6641.62	14.9421	13.8813	36	10	10	22	18	18	16	23	13	22	21	39	248	0.0373403
Birmingham Erdington	England	99197	94107	2205.05	44.9862	42.6779	91	96	89	81	108	88	78	125	66	70	81	49	1022	0.463481
South West Wiltshire	England	99189	94609	73744.4	1.34504	1.28293	66	52	35	51	38	44	40	45	33	46	38	46	534	0.00724123
Central Suffolk and North Ipswich	England	99167	87080	79622.7	1.24546	1.09366	25	43	24	37	52	53	22	34	42	30	47	35	444	0.0055763
Norwich South	England	99144	123033	3032.28	32.6962	40.5744	70	53	43	46	57	41	42	38	32	50	32	35	539	0.177754
Tiverton and Honiton	England	99004	89787	90470.3	1.09433	0.992447	26	18	23	44	22	24	28	17	26	34	28	28	318	0.00351496
Ealing Southall	England	98980	84949	1793.94	55.1746	47.3533	57	48	57	27	38	44	52	37	61	69	59	73	622	0.346722
Suffolk Coastal	England	98968	103746	78372.1	1.2628	1.32376	15	24	27	50	52	60	36	48	41	32	32	25	442	0.00563976
Don Valley	England	98927	84634	25084.4	3.94376	3.37397	76	78	96	126	144	107	97	98	83	106	83	66	1160	0.0462439
Newcastle upon Tyne East	England	98768	106096	1974.7	50.0167	53.7277	33	26	38	29	40	31	32	60	70	61	81	61	562	0.2846
Hereford and South Herefordshire	England	98758	99928	72414.1	1.3638	1.37995	31	48	43	46	41	47	62	28	19	26	28	40	459	0.00633855
Rayleigh and Wickford	England	98674	76875	11887.2	8.30088	6.46706	53	36	52	53	34	30	36	19	19	46	60	47	485	0.0408003
Torridge and West Devon	England	98555	89645	171678	0.574067	0.522168	26	17	33	25	22	26	18	13	13	14	32	36	275	0.00160183
Portsmouth North	England	98535	104153	4319.36	22.8124	24.1131	63	28	47	53	40	42	40	38	24	28	60	52	515	0.119231
Doncaster North	England	98520	83557	25701	3.83332	3.25112	99	87	125	103	86	84	103	131	73	103	90	96	1180	0.0459127
Henley	England	98515	96033	68405.4	1.44016	1.40388	40	24	43	28	20	40	34	20	29	34	46	41	399	0.00583287
Bury South	England	98509	81534	4847.86	20.3201	16.8186	92	69	68	72	78	64	57	63	41	74	60	79	817	0.168528
Makerfield	England	98509	77685	5587.09	17.6316	13.9044	60	45	64	51	48	53	42	44	67	76	65	53	668	0.119561
Winchester	England	98455	112285	32490.9	3.03023	3.45589	28	36	17	26	22	30	33	37	30	31	44	35	369	0.011357
Dover	England	98442	89093	21577.2	4.56232	4.12904	38	32	47	51	69	48	53	44	44	55	63	75	619	0.0286877
Wyre Forest	England	98421	88991	19540.4	5.0368	4.55421	66	50	42	44	61	34	66	76	81	78	62	78	738	0.037768
Romford	England	98396	91508	2939.71	33.4714	31.1283	96	58	76	55	60	49	61	77	67	68	89	100	856	0.291185
Birmingham Edgbaston	England	98356	106190	2830.36	34.7503	37.5182	88	88	69	71	75	63	79	89	54	68	63	67	874	0.308794
Vale of Glamorgan	Wales	98326	87134	32170.4	3.05641	2.70851	36	38	34	43	39	46	34	64	38	30	41	41	484	0.0150449
Warwick and Leamington	England	98265	105246	9019.51	10.8947	11.6687	37	50	56	47	48	18	43	31	43	48	42	36	499	0.0553245
Bootle	England	98206	96701	2781.47	35.3072	34.7661	75	59	82	59	51	34	54	52	62	77	94	70	769	0.276472
Altrincham and Sale West	England	98202	87994	5093.49	19.2799	17.2758	68	66	81	99	97	72	76	74	90	50	60	64	897	0.176107
Cannock Chase	England	98119	88792	7888.23	12.4387	11.2563	49	33	30	39	52	37	34	54	70	72	93	91	654	0.0829084
Arundel and South Downs	England	98118	86569	64649.4	1.51769	1.33905	33	30	46	48	49	55	39	51	40	42	35	45	513	0.0079351
Chorley	England	98116	83790	15520.3	6.32177	5.39872	45	30	39	72	53	40	44	45	41	39	39	32	519	0.03344
Carshalton and Wallington	England	98068	80370	2549.77	38.4615	31.5205	71	60	54	62	59	56	56	51	59	75	84	75	762	0.29885
Rugby	England	97991	92801	24657.4	3.97411	3.76362	52	66	61	58	51	59	61	69	59	70	53	50	709	0.0287541
Garston and Halewood	England	97924	96055	6365.2	15.3843	15.0907	50	33	57	44	44	58	48	59	42	76	50	86	647	0.101646
Torbay	England	97899	94630	9173.66	10.6717	10.3154	62	44	53	44	72	41	34	44	30	56	48	51	579	0.0631155
South Thanet	England	97878	92532	13761.3	7.11254	6.72406	66	66	96	91	76	91	95	66	73	64	52	54	890	0.064674
Gosport	England	97877	83089	3888.41	25.1714	21.3684	50	31	34	51	50	39	25	28	37	28	51	43	467	0.1201
North East Hampshire	England	97856	87522	40146.6	2.43747	2.18006	27	44	32	35	38	37	51	43	34	67	59	65	532	0.0132514
Sutton and Cheam	England	97846	84331	1834.93	53.3242	45.9588	52	52	54	43	36	56	58	39	64	56	58	58	626	0.341158
Great Yarmouth	England	97796	95968	18233.3	5.36358	5.26333	40	35	40	50	34	38	50	36	41	48	27	55	494	0.0270932
East Worthing and Shoreham	England	97759	85071	5736.6	17.0413	14.8295	59	33	42	45	49	30	40	36	32	37	40	37	480	0.0836732
Nottingham North	England	97727	86400	2334.19	41.8676	37.0149	112	82	88	75	88	65	95	99	75	100	74	85	1038	0.444693
Thirsk and Malton	England	97727	97605	213870	0.456947	0.456376	36	23	41	27	33	29	47	36	31	25	39	51	418	0.00195446
Chippenham	England	97600	89071	16762.2	5.82261	5.31379	17	25	23	6	19	14	18	20	34	29	35	46	286	0.0170622
Ribble Valley	England	97548	102380	63276.2	1.54162	1.61799	36	39	50	24	45	48	39	42	43	45	38	39	488	0.00771222
Spelthorne	England	97456	86402	5115.72	19.0503	16.8895	48	46	69	64	45	57	51	64	41	54	62	46	647	0.126473
Selby and Ainsty	England	97341	87696	84777.3	1.1482	1.03443	35	48	34	56	48	51	49	46	45	51	43	49	555	0.00654656
North Dorset	England	97290	89369	88060.6	1.10481	1.01486	40	51	35	38	25	26	41	25	28	28	31	74	442	0.00501927
South Ribble	England	97254	82544	23276.6	4.17819	3.54623	32	24	25	44	45	37	34	51	27	43	32	21	415	0.0178291
Morley and Outwood	England	97221	95234	6860.62	14.1709	13.8813	61	66	73	73	69	59	58	61	73	48	57	57	755	0.110048
Epping Forest	England	97217	84944	12624.6	7.70062	6.72847	64	63	62	63	80	77	63	74	66	78	75	78	843	0.0667746
Keighley	England	97207	90798	16444.4	5.91126	5.52152	59	78	50	34	94	60	96	66	59	76	67	38	777	0.0472502
South Basildon and East Thurrock	England	97174	83658	14570.8	6.6691	5.74149	87	70	76	72	82	62	59	66	81	107	136	97	995	0.0682874
Wimbledon	England	97160	90908	2117.89	45.8758	42.9238	75	40	61	47	49	51	54	67	71	79	94	86	774	0.365458
Stoke-on-Trent North	England	97159	84922	4219.14	23.0281	20.1278	73	32	51	58	49	51	52	53	58	39	51	51	618	0.146475
St Helens North	England	97125	81573	8378.99	11.5915	9.73542	78	75	54	30	87	51	64	78	90	112	70	63	852	0.101683
South Derbyshire	England	97075	80664	33812.9	2.87095	2.3856	60	58	63	38	42	33	26	34	43	32	31	35	495	0.0146394
Louth and Horncastle	England	96994	93472	140241	0.691624	0.66651	35	49	58	54	63	43	42	39	43	52	65	34	577	0.00411435
The Cotswolds	England	96941	96990	123972	0.781962	0.782357	74	99	70	65	52	43	73	103	73	66	70	74	862	0.00695321
Rossendale and Darwen	England	96919	79317	21745.3	4.45701	3.64755	80	74	61	65	56	67	109	71	66	83	86	58	876	0.0402846
Charnwood	England	96893	80092	17152.6	5.64889	4.66939	83	73	45	57	104	65	55	58	34	76	87	67	804	0.0468735
Scarborough and Whitby	England	96862	96166	74657.8	1.29741	1.28809	36	45	75	79	54	71	67	88	44	61	62	81	763	0.01022
Bristol East	England	96784	79192	2374.93	40.7524	33.345	70	45	75	89	69	55	75	79	68	87	121	87	920	0.38738
Newcastle upon Tyne Central	England	96776	142313	2443.32	39.6083	58.2456	84	65	64	56	47	74	57	78	70	74	91	70	830	0.339701
North East Hertfordshire	England	96756	86323	50226.5	1.92639	1.71867	73	41	41	36	57	48	50	37	50	58	55	51	597	0.0118862
Huddersfield	England	96719	105539	4703.3	20.5641	22.4393	70	78	87	105	63	70	74	59	51	89	73	66	885	0.188166
City of Durham	England	96680	107253	18669.2	5.17859	5.74493	41	54	30	38	33	20	24	36	28	31	34	38	407	0.0218006
Northampton South	England	96610	101743	3294.88	29.3212	30.8791	74	74	92	73	65	82	74	88	78	108	115	95	1018	0.308964
East Hampshire	England	96597	90079	46361.4	2.08356	1.94297	19	14	28	48	42	32	42	40	41	66	83	57	512	0.0110437
Poole	England	96546	105651	4089.6	23.6077	25.8341	71	47	39	45	40	45	58	39	47	37	70	64	602	0.147203
Broxtowe	England	96507	82063	6579.06	14.6688	12.4734	48	46	35	39	35	42	53	43	43	61	50	56	551	0.0837506
East Devon	England	96452	102566	34208.1	2.81957	2.9983	24	12	18	29	30	27	34	26	27	29	31	20	307	0.00897449
Bolton North East	England	96354	91254	3594.76	26.804	25.3853	106	94	74	65	83	71	80	81	81	77	99	75	986	0.274288
Rushcliffe	England	96246	88031	30932.2	3.11152	2.84594	50	34	85	35	47	27	39	38	44	36	58	47	540	0.0174575
Filton and Bradley Stoke	England	96230	119186	9677.81	9.94337	12.3154	38	40	44	56	68	43	51	50	45	84	61	48	628	0.0648907
West Dorset	England	96147	102494	103843	0.925891	0.987012	37	40	40	29	36	28	31	34	35	29	31	40	410	0.00394828
Wentworth and Dearne	England	96143	88899	9026.13	10.6516	9.84908	73	69	75	74	93	73	100	58	50	71	86	73	895	0.0991566
Wakefield	England	96094	105985	7785.51	12.3427	13.6131	51	67	67	70	81	66	47	69	62	65	60	82	787	0.101085
Leeds East	England	96014	95326	3367.93	28.5083	28.304	101	93	97	86	83	71	106	86	112	119	110	122	1186	0.352145
Stafford	England	96008	101614	29100.8	3.29915	3.49179	33	27	23	21	50	46	42	32	39	35	31	32	411	0.0141233
Broadland	England	96000	84390	76502.8	1.25486	1.1031	28	18	25	29	32	11	25	17	13	17	16	6	237	0.00309792
Worthing West	England	95942	94746	3193.61	30.0419	29.6674	46	47	30	44	68	41	34	58	37	33	35	26	499	0.15625
North West Norfolk	England	95933	96039	86068.6	1.11461	1.11584	22	19	34	36	38	17	32	35	36	49	37	24	379	0.00440347
Sherwood	England	95873	84449	30722.5	3.12062	2.74877	30	52	52	45	37	40	44	48	29	56	54	40	527	0.0171536
Mole Valley	England	95839	98672	36944.9	2.59411	2.67079	34	40	37	33	36	26	41	50	41	55	43	41	477	0.0129111
Mid Worcestershire	England	95838	91766	44093.2	2.17353	2.08118	55	57	58	44	49	39	45	64	52	65	60	54	642	0.0145601
Stevenage	England	95766	94164	6341.64	15.1011	14.8485	135	41	23	19	58	23	37	33	22	45	77	38	551	0.0868861
Kettering	England	95748	88833	23349	4.10073	3.80458	51	52	59	52	49	65	62	98	79	56	49	65	737	0.0315645
South Staffordshire	England	95746	77229	27376.2	3.49742	2.82103	46	42	45	33	24	20	45	38	50	47	40	39	469	0.0171317
Tamworth	England	95731	88052	17968.7	5.32764	4.90029	49	50	35	55	36	36	47	44	45	42	55	55	549	0.0305531
West Lancashire	England	95672	95389	26235.6	3.64665	3.63586	92	57	61	61	54	46	44	69	62	66	66	55	733	0.0279391
North Thanet	England	95651	84430	14245.4	6.71454	5.92684	90	78	54	95	64	72	50	55	46	36	49	36	725	0.0508938
Ruislip Northwood and Pinner	England	95525	79137	4951.04	19.2939	15.9839	88	86	67	53	55	40	38	49	61	91	116	61	805	0.162592
Warrington North	England	95513	104179	9143.15	10.4464	11.3942	69	50	70	73	55	45	56	32	62	58	82	49	701	0.0766695
Halton	England	95395	87776	6208.64	15.3649	14.1377	66	43	63	70	54	60	54	84	70	63	30	68	725	0.116773
Bolsover	England	95354	86776	22640.2	4.21171	3.83283	43	44	58	47	43	49	54	57	47	53	48	45	588	0.0259715
Bolton West	England	95279	85269	7176.91	13.2758	11.881	44	56	54	56	58	41	55	70	62	68	79	76	719	0.100182
Shipley	England	95229	79450	9500.99	10.0231	8.36229	81	110	121	89	128	75	71	92	79	83	104	75	1108	0.116619
York Outer	England	95189	91481	24853.1	3.83006	3.68087	36	30	36	36	26	30	42	35	33	27	32	27	390	0.0156922
Kingston upon Hull North	England	95188	80127	2489.8	38.2312	32.1821	108	157	191	163	124	90	105	145	127	114	96	76	1496	0.600852
Preston	England	94952	112999	2695.01	35.2325	41.9289	81	60	66	64	97	87	92	71	80	58	69	59	884	0.328013
Erewash	England	94930	85722	6002.31	15.8156	14.2815	47	59	67	52	71	48	46	70	61	59	52	40	672	0.111957
Sevenoaks	England	94915	86679	24961.2	3.8025	3.47255	57	80	90	104	70	83	67	60	59	52	56	100	878	0.0351746
Walsall North	England	94841	90964	2691.27	35.2403	33.7997	91	76	62	72	62	60	71	68	74	81	87	66	870	0.323268
North West Leicestershire	England	94814	100888	27932.8	3.39436	3.61181	61	66	31	37	42	54	38	41	39	44	45	55	553	0.0197975
Middlesbrough	England	94757	113729	2981.58	31.7808	38.1439	109	105	100	98	105	86	128	120	124	110	148	120	1353	0.453786
Bromsgrove	England	94744	86399	21696.8	4.36672	3.9821	39	62	30	60	51	50	50	50	39	48	35	38	552	0.0254415
Sutton Coldfield	England	94679	84047	5765.62	16.4213	14.5773	50	63	46	51	58	43	36	39	37	35	58	48	564	0.0978212
Daventry	England	94676	90931	74843.4	1.26499	1.21495	46	57	90	71	49	56	55	46	39	53	68	62	692	0.00924597
Hemsworth	England	94507	79424	14997.3	6.3016	5.29588	66	38	50	84	77	51	45	38	68	75	65	50	707	0.0471418
Rother Valley	England	94452	80925	16677.6	5.66339	4.85231	58	39	81	48	57	61	66	79	50	46	59	49	693	0.0415527
Gateshead	England	94334	104182	2553.15	36.9481	40.8053	57	61	57	45	64	53	49	59	52	67	68	61	693	0.27143
City of Chester	England	94310	107230	13377.2	7.05007	8.01589	55	62	65	54	62	59	69	53	48	49	50	50	676	0.0505338
Lichfield	England	94175	88470	32906.2	2.86193	2.68855	46	39	31	30	21	21	31	35	14	16	30	24	338	0.0102716
Brentwood and Ongar	England	94030	87809	31670.9	2.96897	2.77255	63	60	66	79	54	54	58	63	50	70	79	62	758	0.0239337
Warley	England	93966	84551	1935.5	48.5487	43.6843	66	78	69	69	65	57	77	78	68	80	71	62	840	0.433997
Faversham and Mid Kent	England	93873	83882	39075.5	2.40235	2.14666	55	69	64	96	48	66	79	58	66	48	46	38	733	0.0187585
North Devon	England	93825	96613	110505	0.84906	0.87429	28	31	52	49	29	35	23	29	23	17	42	29	387	0.00350212
Harlow	England	93755	90407	7969.14	11.7648	11.3446	87	70	50	57	60	61	70	65	69	56	67	72	784	0.0983795
Putney	England	93752	73281	1301.42	72.0383	56.3086	72	55	55	69	61	61	49	54	53	79	73	89	770	0.591662
Cleethorpes	England	93670	87850	34722.5	2.69767	2.53006	103	70	86	57	66	52	62	89	79	108	91	57	920	0.0264958
Sheffield Heeley	England	93611	75044	2738.35	34.1852	27.4048	108	98	106	87	78	78	94	127	108	95	94	66	1139	0.415944
Chesterfield	England	93598	98960	4735.32	19.7659	20.8983	51	44	49	45	42	49	42	52	66	54	42	37	573	0.121006
Gedling	England	93566	75232	3814.72	24.5276	19.7215	43	38	36	25	52	29	49	42	34	54	57	29	488	0.127925
Leeds West	England	93510	87074	3023.78	30.9248	28.7964	126	123	109	104	79	98	105	134	106	93	134	136	1347	0.445469
Macclesfield	England	93350	89467	30173.8	3.09374	2.96505	41	30	20	39	36	38	22	20	18	32	50	26	372	0.0123286
Sheffield South East	England	93345	113107	2523.94	36.9838	44.8136	81	59	118	105	70	63	61	93	80	74	65	61	930	0.368471
Gainsborough	England	93257	80297	120306	0.775166	0.667441	69	55	53	29	66	70	70	61	72	85	76	78	784	0.00651672
Chesham and Amersham	England	93250	83255	19634.8	4.74921	4.24017	50	30	39	32	32	21	21	15	34	32	35	35	376	0.0191496
New Forest East	England	93242	87441	41566.2	2.24322	2.10366	45	41	32	36	34	24	28	39	25	39	53	56	452	0.0108742
Brighton Kemptown	England	93197	84417	4266.28	21.845	19.787	39	40	35	31	52	59	39	22	27	25	24	28	421	0.0986809
West Worcestershire	England	92745	87702	70528.9	1.31499	1.24349	78	26	28	43	51	31	45	49	48	48	59	58	564	0.00799672
Hartlepool	England	92665	88452	9842.31	9.41497	8.98692	38	36	46	34	35	47	42	67	84	75	73	69	646	0.065635
Salisbury	England	92655	94497	61260.3	1.51248	1.54255	37	33	34	24	43	40	29	24	26	25	32	42	389	0.00634995
Havant	England	92627	86053	7094.38	13.0564	12.1297	47	45	47	28	27	45	54	48	22	26	36	23	448	0.0631486
Leeds North East	England	92528	70953	3949.43	23.4282	17.9654	75	91	103	84	64	92	101	89	72	88	120	94	1073	0.271685
Liverpool Wavertree	England	92527	83671	1708.06	54.1707	48.9859	97	83	112	66	65	69	71	86	115	85	74	103	1026	0.60068
Middlesbrough South and East Cleveland	England	92526	74590	19977.1	4.6316	3.73378	81	60	98	53	50	54	44	42	86	72	71	63	774	0.0387444
West Bromwich West	England	92442	98990	2749.92	33.6162	35.9974	99	103	77	83	57	54	57	72	94	79	78	57	910	0.330918
Congleton	England	92379	81285	21100.5	4.37804	3.85227	40	27	26	18	38	30	36	32	32	28	29	39	375	0.0177721
South Suffolk	England	92302	84509	66947.2	1.37873	1.26232	49	27	26	31	35	41	41	48	42	48	40	42	470	0.00702046
North West Durham	England	92276	78050	70102.8	1.3163	1.11336	20	24	23	27	26	24	24	29	39	21	35	37	329	0.00469311
Stockton North	England	92251	99027	12540.4	7.35632	7.89665	32	48	57	58	71	56	39	45	34	38	72	81	631	0.0503175
Barnsley East	England	92248	75244	8681.69	10.6256	8.66698	77	54	75	72	78	66	52	37	63	59	68	56	757	0.087195
Stalybridge and Hyde	England	92205	75713	6323.08	14.5823	11.9741	96	90	73	58	58	70	91	74	84	81	68	68	911	0.144075
South Dorset	England	92191	83647	39139.5	2.35544	2.13715	43	35	50	32	38	34	41	30	29	41	49	56	478	0.0122127
Cardiff West	Wales	92142	81367	5098.83	18.0712	15.958	61	66	62	61	70	55	60	75	65	78	56	54	763	0.149642
Kingston upon Hull East	England	92056	91928	3282.26	28.0466	28.0076	135	174	123	118	108	82	75	78	73	62	66	75	1169	0.356157
Basildon and Billericay	England	92005	99599	6023.18	15.2751	16.5359	79	90	79	71	77	61	61	72	100	70	101	95	956	0.15872
Plymouth Moor View	England	91970	89215	3441.54	26.7235	25.923	27	42	45	36	21	27	23	37	41	23	31	27	380	0.110416
The Wrekin	England	91920	88137	34527.6	2.66222	2.55265	59	55	26	54	39	32	28	23	53	43	44	32	488	0.0141336
Harwich and North Essex	England	91871	81346	42085.9	2.18294	1.93285	56	62	62	74	40	51	67	49	59	40	59	37	656	0.0155872
Hyndburn	England	91854	88700	9026.31	10.1763	9.82683	63	75	66	68	69	56	83	44	37	64	69	75	769	0.0851954
Nuneaton	England	91720	82162	8302.31	11.0475	9.89628	79	60	61	51	61	58	81	55	63	68	63	72	772	0.0929861
Bath	England	91661	105098	2867.55	31.9649	36.6507	41	31	55	25	30	21	32	40	33	34	42	39	423	0.147512
Eltham	England	91573	70787	2159.32	42.4082	32.7821	76	77	77	65	47	61	67	54	79	64	72	72	811	0.375581
Truro and Falmouth	England	91447	98108	45575.9	2.00648	2.15263	37	23	24	29	28	26	12	14	14	28	31	26	292	0.0064069
Telford	England	91414	98346	5053.63	18.0888	19.4605	68	86	77	57	53	59	66	46	49	65	83	57	766	0.151574
Cheadle	England	91348	87873	3937.59	23.199	22.3165	88	74	72	80	58	73	72	82	77	70	65	74	885	0.224757
Newcastle upon Tyne North	England	91277	82253	7093.77	12.8672	11.5951	37	29	34	24	37	30	46	24	24	34	51	45	415	0.058502
Liverpool Walton	England	91203	89202	1975.84	46.1591	45.1464	98	91	116	90	82	77	76	92	96	91	83	73	1065	0.539012
Darlington	England	91147	90185	3003.76	30.3443	30.024	82	90	76	85	68	79	63	63	52	78	60	82	878	0.2923
High Peak	England	91111	81084	54025.4	1.68645	1.50085	43	35	32	40	30	49	43	33	31	43	29	44	452	0.00836643
Ashton-under-Lyne	England	91095	88828	2778.77	32.7825	31.9666	81	74	71	62	70	68	87	72	58	72	99	115	929	0.33432
North East Derbyshire	England	91088	76196	22823.8	3.99092	3.33844	31	37	33	34	51	45	35	23	33	41	22	34	419	0.018358
Bromley and Chislehurst	England	90994	86376	2940.82	30.9418	29.3714	79	73	63	61	57	51	65	58	67	54	56	57	741	0.251971
Meon Valley	England	90917	86147	40227.1	2.26009	2.14152	35	28	26	26	27	27	24	22	34	21	33	29	332	0.00825314
Southport	England	90734	86398	7773.08	11.6729	11.115	92	84	72	66	67	58	52	61	40	50	60	61	763	0.0981593
Liverpool West Derby	England	90604	74230	2062.93	43.92	35.9828	95	75	77	65	64	60	46	49	52	65	71	90	809	0.39216
Rotherham	England	90578	99224	4508.55	20.0903	22.008	124	99	109	72	95	100	102	93	105	107	86	81	1173	0.260172
Newcastle-under-Lyme	England	90469	88443	8110.92	11.154	10.9042	44	32	28	45	31	38	49	21	34	41	37	29	429	0.0528917
North Warwickshire	England	90274	94024	26648.5	3.38759	3.52831	62	60	68	68	52	65	63	49	71	59	69	50	736	0.0276188
Chingford and Woodford Green	England	90244	70424	1905.12	47.3692	36.9657	87	103	96	62	60	60	57	69	53	89	71	83	890	0.467163
Cardiff Central	Wales	90243	114349	1683.96	53.5898	67.9049	65	57	54	62	78	73	70	65	86	94	79	105	888	0.527329
Pendle	England	90131	84727	16938	5.32123	5.00218	67	66	74	56	66	83	69	68	57	56	70	54	786	0.0464045
Scunthorpe	England	90096	93343	18266.2	4.93238	5.11014	81	94	118	147	147	117	110	97	132	90	107	114	1354	0.0741258
North Wiltshire	England	90028	81916	71424.5	1.26046	1.14689	56	42	32	39	36	29	36	50	45	36	36	56	493	0.0069024
Sheffield Hallam	England	90018	68564	4433.65	20.3033	15.4644	80	61	60	71	68	60	66	67	57	60	75	62	787	0.177506
Redditch	England	90015	84987	14864.3	6.05579	5.71753	50	44	40	32	49	66	45	56	57	51	36	40	566	0.0380779
Central Devon	England	89945	81920	141494	0.635681	0.578965	11	16	31	21	13	17	18	25	51	23	20	18	264	0.0018658
Pudsey	England	89915	79812	5497.18	16.3566	14.5187	102	71	78	89	75	63	75	65	72	78	81	83	932	0.169541
Orpington	England	89889	78656	7872.51	11.4181	9.99122	91	83	93	81	61	50	94	67	33	50	75	72	850	0.107971
Stourbridge	England	89871	74201	2741.07	32.7868	27.0701	38	52	34	35	32	43	42	45	51	52	43	58	525	0.191531
Wolverhampton South East	England	89747	84417	2475.22	36.2582	34.1048	81	105	64	77	72	72	95	91	81	72	94	94	998	0.403196
Lewes	England	89737	86750	37332.4	2.40373	2.32372	34	24	32	25	26	35	38	29	38	40	19	25	365	0.00977703
Stoke-on-Trent South	England	89709	79232	3284.95	27.3091	24.1197	40	34	46	54	35	49	39	26	39	49	65	35	511	0.155558
Southend West	England	89708	77551	2414.01	37.1615	32.1254	58	60	81	68	47	31	67	39	50	62	54	39	656	0.271747
Beckenham	England	89693	69341	3448.43	26.0098	20.108	78	51	54	48	43	36	64	62	47	49	46	54	632	0.183272
West Bromwich East	England	89565	87353	2781.61	32.199	31.4038	61	72	50	41	46	50	50	57	48	39	38	55	607	0.218219
North Cornwall	England	89497	88625	121016	0.739547	0.732341	20	25	32	14	15	31	18	21	16	24	26	16	258	0.00213195
Wallasey	England	89496	73713	3975.01	22.5146	18.5441	53	35	58	51	40	46	36	42	43	49	59	72	584	0.146918
Wolverhampton North East	England	89428	92803	2475.82	36.1206	37.4838	59	59	57	57	58	45	67	63	63	52	75	58	713	0.287986
Witham	England	89303	80526	38535.9	2.3174	2.08963	40	50	46	52	43	50	45	63	49	41	51	61	591	0.0153363
Maldon	England	89197	77436	43308.8	2.05956	1.788	56	46	40	45	58	43	55	28	37	42	29	28	507	0.0117066
Bexleyheath and Crayford	England	89024	76461	2285.45	38.9524	33.4555	72	54	40	48	30	46	53	31	39	29	49	43	534	0.233652
Kingswood	England	89013	69004	4312.92	20.6387	15.9994	41	29	42	42	36	33	46	49	37	39	46	40	480	0.111294
Birkenhead	England	88980	89137	2800.18	31.7766	31.8326	79	92	81	57	80	58	65	62	61	64	72	88	859	0.306766
Wyre and Preston North	England	88940	89138	26945.1	3.30079	3.30814	39	29	39	36	44	43	38	53	35	55	60	37	508	0.0188532
Stratford-on-Avon	England	88823	89198	67073.7	1.32426	1.32985	36	38	47	37	32	43	46	33	37	41	41	40	471	0.00702213
South West Devon	England	88802	81215	37853.4	2.34595	2.14552	16	14	13	9	16	12	19	15	11	6	20	27	178	0.00470236
Washington and Sunderland West	England	88727	94229	4306.65	20.6023	21.8799	18	28	32	23	41	29	35	37	28	23	40	28	362	0.0840561
Amber Valley	England	88679	88174	12463.9	7.11484	7.07432	54	51	50	35	48	36	26	43	40	46	56	49	534	0.0428436
Haltemprice and Howden	England	88640	81954	45676.7	1.94059	1.79422	36	29	51	31	32	44	41	42	46	44	58	31	485	0.0106181
Castle Point	England	88570	71905	6317.57	14.0196	11.3818	38	38	76	51	42	32	34	31	40	62	50	49	543	0.0859508
Great Grimsby	England	88557	95487	3048.5	29.0493	31.3226	136	144	187	172	147	124	141	137	122	148	136	129	1723	0.565196
Norwich North	England	88472	82580	3618.87	24.4474	22.8193	56	52	47	31	29	49	39	27	21	29	18	22	420	0.116058
South East Cornwall	England	88440	79466	73809	1.19823	1.07664	25	30	50	18	28	28	27	29	28	27	21	35	346	0.00468777
North East Somerset	England	88436	75921	32244.8	2.74265	2.35452	17	31	39	37	30	40	47	34	30	17	21	25	368	0.0114127
Halesowen and Rowley Regis	England	88353	78920	2979	29.6586	26.4921	67	64	51	41	44	31	40	71	49	53	55	45	611	0.205102
Blaydon	England	88329	81803	11092.4	7.96301	7.37468	24	43	41	23	40	19	33	31	33	48	29	27	391	0.0352493
Morecambe and Lunesdale	England	88317	77689	32109.4	2.7505	2.41951	62	80	95	79	85	48	51	37	49	60	63	96	805	0.0250705
Lancaster and Fleetwood	England	88234	89510	49038.8	1.79927	1.82529	63	69	72	48	61	57	43	37	42	46	74	56	668	0.0136219
Romsey and Southampton North	England	88164	80906	42043.5	2.09697	1.92434	45	51	46	82	52	44	43	46	30	36	50	32	557	0.0132482
Weaver Vale	England	88145	88295	16928.4	5.20692	5.21578	53	40	45	44	45	28	38	38	27	24	35	47	464	0.0274095
Cardiff North	Wales	88109	94258	4262.8	20.6693	22.1118	87	81	64	71	47	61	54	68	80	87	69	51	820	0.192362
Bury North	England	88018	88871	5100.84	17.2556	17.4228	59	43	57	50	51	48	57	36	48	55	55	39	598	0.117236
Old Bexley and Sidcup	England	87760	70920	2454.64	35.7527	28.8922	67	48	56	60	40	46	39	39	42	41	49	37	564	0.229769
Penistone and Stocksbridge	England	87593	74475	29384.8	2.98089	2.53447	53	38	43	62	52	36	42	54	38	40	41	52	551	0.0187512
Brigg and Goole	England	87530	78890	66316.7	1.31988	1.18959	54	72	79	49	56	73	70	70	56	60	56	63	758	0.01143
Bishop Auckland	England	87519	83210	92267.3	0.948537	0.901836	39	45	43	45	35	37	44	33	37	46	54	64	522	0.00565747
Barnsley Central	England	87505	87827	4836.51	18.0926	18.1592	97	75	65	71	120	75	84	65	64	80	55	65	916	0.189393
Barrow and Furness	England	87488	87067	39759.7	2.20042	2.18983	45	26	33	29	17	33	38	26	24	22	17	21	331	0.00832502
Houghton and Sunderland South	England	87481	76920	6593.68	13.2674	11.6657	32	33	27	33	39	20	11	22	46	41	45	45	394	0.0597542
Northampton North	England	87409	78780	2235.55	39.0996	35.2397	77	78	82	62	71	54	76	83	82	93	85	70	913	0.408401
North Herefordshire	England	87329	80459	145557	0.599964	0.552766	34	49	44	33	35	25	38	36	30	32	47	47	450	0.00309157
Caerphilly	Wales	87274	78851	11455.3	7.61865	6.88336	47	33	37	49	45	56	49	70	40	56	37	39	558	0.048711
North Durham	England	87157	71922	10417.2	8.36665	6.90416	41	39	34	21	45	59	42	40	30	45	45	39	480	0.0460777
Forest of Dean	England	87098	76878	61991.9	1.40499	1.24013	37	47	36	36	29	36	31	43	31	43	50	30	449	0.00724288
Newton Abbot	England	86965	78584	20927.9	4.15546	3.75499	39	37	21	26	30	19	25	27	24	19	23	21	311	0.0148605
Camborne and Redruth	England	86922	81452	28399.5	3.06068	2.86807	53	20	33	28	25	33	27	15	25	28	38	30	355	0.0125002
Ellesmere Port and Neston	England	86913	80889	14087.9	6.16932	5.74172	44	55	39	39	46	33	51	38	32	42	30	45	494	0.0350655
Burnley	England	86894	86382	11068.4	7.85064	7.80438	104	108	149	129	122	122	121	105	144	171	129	100	1504	0.135882
Redcar	England	86601	83076	7886.35	10.9811	10.5342	85	64	81	73	109	61	62	65	62	87	105	72	926	0.117418
Carlisle	England	86285	88760	21163.6	4.07704	4.19399	29	23	29	31	36	30	33	17	35	46	37	36	382	0.0180498
St Ives	England	86226	83134	54549.7	1.58069	1.52401	19	23	21	14	14	18	30	24	23	25	20	18	249	0.00456465
Denton and Reddish	England	86148	71950	2569.13	33.532	28.0056	75	110	63	83	79	63	79	72	45	69	99	50	887	0.345253
Stockport	England	86113	94773	2192.42	39.2775	43.2275	82	100	84	69	82	90	103	88	71	84	100	86	1039	0.473905
Eddisbury	England	85879	84690	71245	1.2054	1.18872	33	26	41	22	44	32	20	28	21	53	39	31	390	0.00547407
Clacton	England	85838	80474	14468.2	5.93288	5.56214	59	51	51	63	65	70	64	57	70	55	58	47	710	0.0490732
Newport West	Wales	85682	97380	10689.6	8.01545	9.10979	59	59	60	52	69	85	74	53	51	64	57	66	749	0.0700681
Ludlow	England	85321	78478	155492	0.548716	0.504707	40	50	41	29	29	33	26	31	41	49	38	50	457	0.00293906
Kingston upon Hull West and Hessle	England	85228	111687	3082.85	27.6459	36.2285	137	111	145	104	125	92	99	147	94	118	107	104	1383	0.448611
Leeds North West	England	85184	74912	6212.59	13.7115	12.0581	71	41	80	60	77	57	56	54	75	73	141	171	956	0.153881
North Norfolk	England	85019	81256	75554.1	1.12527	1.07547	11	14	19	15	11	16	16	29	15	16	16	14	192	0.00254123
Stone	England	84924	74195	62107.6	1.36737	1.19462	30	22	26	26	28	18	20	15	25	22	29	12	273	0.0043956
Wolverhampton South West	England	84878	85353	2314.07	36.679	36.8843	75	65	78	54	64	37	46	62	44	61	75	76	737	0.318486
Tatton	England	84831	97811	33048.3	2.56688	2.95964	48	34	37	40	37	25	24	31	31	33	40	34	414	0.0125271
New Forest West	England	84820	81600	36124.7	2.34798	2.25884	50	47	29	34	60	32	39	33	43	36	53	55	511	0.0141455
Christchurch	England	84620	84631	10996.8	7.695	7.696	28	75	30	30	27	23	28	36	30	39	45	43	434	0.0394662
Mid Derbyshire	England	84361	68874	9216.64	9.15312	7.47279	47	51	62	50	38	32	51	31	33	53	38	45	531	0.0576132
Monmouth	Wales	84311	83150	83872.4	1.00523	0.991387	40	38	45	50	47	43	47	49	32	47	59	50	547	0.00652182
Sefton Central	England	84267	71475	9922.93	8.49215	7.20302	75	50	35	32	40	41	30	52	39	45	54	29	522	0.0526054
Thornbury and Yate	England	83864	80031	39674	2.11383	2.01722	27	24	40	39	38	25	36	40	48	49	23	52	441	0.0111156
Westmorland and Lonsdale	England	83799	86062	147766	0.567107	0.582422	16	22	13	23	17	31	15	28	35	28	19	17	264	0.00178661
Sedgefield	England	83736	81308	36684.8	2.28258	2.21639	64	49	48	38	43	46	41	48	26	40	34	36	513	0.013984
Totnes	England	83667	81579	58145.5	1.43893	1.40302	16	11	23	18	30	23	28	27	18	26	15	23	258	0.00443715
Stoke-on-Trent Central	England	83588	107476	3027.23	27.612	35.5031	55	39	45	58	46	48	75	58	75	61	75	37	672	0.221985
Blackpool North and Cleveleys	England	83478	81297	2810.2	29.7054	28.9293	87	73	80	50	92	76	69	93	89	60	61	45	875	0.311366
Alyn and Deeside	Wales	83237	86670	15686	5.30647	5.52532	48	40	36	42	42	27	36	33	59	53	72	42	530	0.0337882
Jarrow	England	83115	73280	4854.54	17.1211	15.0952	29	23	46	28	17	15	33	33	31	42	32	38	367	0.0755994
Easington	England	82838	78901	11872.2	6.97745	6.64584	48	26	53	42	33	50	39	35	58	62	47	34	527	0.0443892
South Shields	England	82746	74726	2622.18	31.5562	28.4977	29	26	35	20	27	18	43	24	30	39	27	29	347	0.132333
Fylde	England	82551	87980	19102.9	4.3214	4.60559	42	26	43	30	30	41	25	53	55	39	43	31	458	0.0239755
Blyth Valley	England	82227	72999	7197.36	11.4246	10.1425	22	34	20	35	23	24	21	36	36	30	28	29	338	0.0469617
Penrith and The Border	England	81994	83242	313441	0.261593	0.265575	17	24	31	28	25	23	21	21	18	22	26	19	275	0.000877359
Dudley North	England	81982	79690	2305.75	35.5555	34.5614	42	40	45	47	44	48	51	61	48	50	84	62	622	0.26976
Wansbeck	England	81898	76674	13947.6	5.87184	5.49729	40	33	34	35	42	32	37	37	30	42	67	42	471	0.0337693
Llanelli	Wales	81769	76963	27602	2.96243	2.78831	15	33	24	22	13	23	29	24	31	15	32	13	274	0.00992681
Kenilworth and Southam	England	81656	81664	62051.2	1.31595	1.31607	36	26	33	27	24	32	31	19	26	29	34	29	346	0.00557604
Torfaen	Wales	81513	79451	11753.8	6.93503	6.7596	56	56	70	56	60	74	59	44	50	51	54	38	668	0.0568327
Swansea West	Wales	81315	94539	3690.78	22.0319	25.6149	71	51	80	47	74	57	66	42	47	55	67	53	710	0.192371
Mid Dorset and North Poole	England	81107	70358	18026.3	4.49937	3.90308	39	37	24	27	17	18	32	26	24	17	31	32	324	0.0179737
Pontypridd	Wales	81017	85357	10500.7	7.71541	8.12872	37	36	26	51	52	49	46	47	49	44	50	58	545	0.0519015
Bridgend	Wales	80932	88372	8925.46	9.06755	9.90112	37	37	11	44	49	27	36	48	41	33	29	24	416	0.0466083
Swansea East	Wales	80857	89496	5002.83	16.1622	17.8891	39	39	46	40	52	60	47	49	67	49	43	56	587	0.117334
Blackpool South	England	80599	83893	2494.21	32.3144	33.6351	99	86	96	82	74	107	91	104	77	101	78	69	1064	0.426588
Copeland	England	80155	82621	122271	0.65555	0.675719	28	26	32	29	13	20	9	26	32	27	30	20	292	0.00238813
Dudley South	England	80081	86018	2537.83	31.555	33.8944	46	52	43	50	38	44	56	84	57	48	55	59	632	0.249032
Hazel Grove	England	79457	66849	5829.19	13.6309	11.468	43	55	57	56	65	40	68	59	48	61	60	52	664	0.113909
Derbyshire Dales	England	78930	79192	91085.9	0.866545	0.869421	28	22	33	22	24	33	24	31	32	38	33	32	352	0.00386448
Newport East	Wales	78559	70940	16688.6	4.70735	4.25081	50	43	54	42	61	62	70	72	59	87	79	75	754	0.0451805
Workington	England	78349	72767	73847.4	1.06096	0.985369	33	36	28	22	18	34	25	38	45	30	24	31	364	0.00492908
Gower	Wales	78160	62664	33398.4	2.34023	1.87626	22	28	28	45	57	43	23	26	43	32	25	47	419	0.0125455
Staffordshire Moorlands	England	77665	66847	51348.1	1.51252	1.30184	17	14	15	17	23	14	26	21	26	21	22	25	241	0.00469345
Preseli Pembrokeshire	Wales	77483	75038	119316	0.649393	0.628901	11	5	8	8	10	11	7	8	7	18	12	17	122	0.00102249
Carmarthen West and South Pembrokeshire	Wales	77384	82533	105879	0.73087	0.779501	19	21	14	26	31	14	26	22	28	9	12	21	243	0.00229507
Aldridge-Brownhills	England	77229	67695	4399.8	17.5528	15.3859	50	54	40	44	38	26	33	44	41	38	52	29	489	0.111141
Hexham	England	76123	74585	243959	0.312033	0.305728	20	27	22	20	29	22	21	20	20	24	31	27	283	0.00116003
Ceredigion	Wales	75964	75901	180587	0.42065	0.420301	11	4	13	9	12	13	13	12	7	16	12	6	128	0.000708799
Islwyn	Wales	75605	67397	11198.9	6.7511	6.01817	35	27	51	47	41	37	36	35	54	48	39	44	494	0.0441114
Berwick-upon-Tweed	England	75558	68469	242731	0.311282	0.282077	15	24	25	16	17	25	18	19	24	43	32	30	288	0.0011865
Ogmore	Wales	75498	63379	20292.6	3.72047	3.12326	27	31	32	37	28	46	45	45	29	39	42	55	456	0.0224712
Merthyr Tydfil and Rhymney	Wales	75389	72249	16192.5	4.65579	4.46187	60	36	66	56	56	52	49	29	40	46	46	33	569	0.0351396
Clwyd West	Wales	74542	68826	93085.9	0.800787	0.739381	48	33	47	35	37	33	25	49	30	30	24	26	417	0.00447973
Neath	Wales	73695	63404	26530.3	2.77777	2.38987	30	14	29	25	36	31	28	29	15	36	38	47	358	0.013494
Clwyd South	Wales	72769	58025	62279.8	1.16842	0.931683	45	27	31	40	50	38	23	42	27	38	50	44	455	0.00730574
Wirral South	England	72663	68779	8819.96	8.23847	7.79811	37	37	40	34	31	28	19	36	33	48	30	46	419	0.0475059
Vale of Clwyd	Wales	71588	72346	22406.8	3.19493	3.22876	32	17	25	21	34	41	28	42	30	32	21	22	345	0.0153971
Carmarthen East and Dinefwr	Wales	71306	63564	156126	0.456721	0.407133	15	8	4	5	11	11	12	2	7	5	6	12	98	0.000627698
Wrexham	Wales	71194	81638	10316.6	6.90091	7.91325	98	92	92	90	64	72	70	58	65	64	116	90	971	0.09412
Ynys Môn	Wales	70091	63705	74902.3	0.935766	0.850508	31	24	20	10	23	19	20	16	11	20	17	6	217	0.00289711
Delyn	Wales	70003	63809	33258	2.10485	1.91861	27	30	32	32	66	39	42	27	33	41	33	37	439	0.0131998
Blaenau Gwent	Wales	69789	63520	10875.9	6.41687	5.84045	62	30	48	76	56	77	58	49	61	60	54	45	676	0.062156
Rhondda	Wales	69628	59357	9988.9	6.97054	5.9423	29	26	23	42	48	36	44	41	28	33	28	52	430	0.0430478
Cynon Valley	Wales	69519	59064	18239.1	3.81154	3.23832	27	12	36	36	35	36	40	18	40	48	37	29	394	0.0216019
Wirral West	England	69156	60373	10044.7	6.88479	6.01041	26	23	25	29	10	19	33	17	35	33	32	41	323	0.0321561
Brecon and Radnorshire	Wales	69016	67392	301477	0.228926	0.22354	15	10	14	16	13	21	13	22	15	15	18	14	186	0.000616963
Aberavon	Wales	66203	68851	18656.5	3.54852	3.69046	29	59	43	46	59	73	62	48	48	42	44	47	600	0.0321604
Montgomeryshire	Wales	63689	62062	218153	0.291947	0.284489	10	9	15	7	17	16	12	10	11	10	11	10	138	0.000632584
Dwyfor Meirionnydd	Wales	60972	59150	218549	0.278985	0.270649	12	22	25	23	22	13	15	17	7	12	11	6	185	0.000846492
Arfon	Wales	60939	66380	43690.4	1.39479	1.51933	26	24	22	26	12	32	15	21	25	13	19	10	245	0.00560764
Aberconwy	Wales	56651	55453	62270.4	0.909759	0.89052	31	27	23	21	25	18	16	44	15	17	18	13	268	0.00430381

## Sheet: Robbery
							2014-01-01	2014-02-01	2014-03-01	2014-04-01	2014-05-01	2014-06-01	2014-07-01	2014-08-01	2014-09-01	2014-10-01	2014-11-01	2014-12-01
Constituency	Country	Population	Day Population	area	density	daytime density	Robbery	Robbery	Robbery	Robbery	Robbery	Robbery	Robbery	Robbery	Robbery	Robbery	Robbery	Robbery	sum	crime/hectare		Sum
West Ham	England	163398	144811	1757.53	92.97	82.3944	124	100	103	71	60	60	56	58	83	84	68	70	937	0.533133		49970
East Ham	England	154829	134626	2100.27	73.7185	64.0993	80	82	52	49	62	44	46	31	62	50	57	71	686	0.326624
Brent Central	England	141034	130884	1828.51	77.1307	71.5797	47	42	29	34	49	39	43	25	39	32	34	33	446	0.243915
Holborn and St Pancras	England	140974	309662	1319.34	106.852	234.709	61	55	74	51	51	45	45	42	69	65	48	74	680	0.515408
Croydon North	England	140789	116529	1754.83	80.2293	66.4046	68	52	45	52	39	53	24	39	25	42	29	39	507	0.288917
Poplar and Limehouse	England	140039	225301	1240.5	112.89	181.622	39	34	47	36	36	19	30	42	38	34	50	47	452	0.36437
Manchester Central	England	139159	256478	1930.02	72.1022	132.889	74	50	54	80	71	48	46	67	87	77	65	74	793	0.410876
Isle of Wight	England	138393	135546	39492.7	3.50427	3.43218	0	0	1	1	2	1	0	1	4	3	2	2	17	0.00043046
Leeds Central	England	137661	245083	4096.59	33.6038	59.8261	28	21	30	18	26	11	25	17	29	32	32	25	294	0.071767
Slough	England	136733	135355	2691.04	50.8105	50.2984	23	17	13	14	5	8	7	3	11	17	10	15	143	0.0531393
Ilford South	England	136519	116246	1570.32	86.9371	74.0269	42	41	29	43	41	29	46	30	38	24	27	28	418	0.266188
Tottenham	England	134848	111913	1314.86	102.557	85.1138	41	58	46	45	62	59	59	65	67	81	46	46	675	0.513361
Hampstead and Kilburn	England	133646	108200	1275.49	104.78	84.83	32	24	25	23	20	29	17	19	24	27	18	20	278	0.217955
Hackney North and Stoke Newington	England	133508	98924	906.235	147.322	109.159	33	31	34	49	32	44	30	33	37	41	57	30	451	0.497663
Bermondsey and Old Southwark	England	133138	197061	1147.57	116.017	171.72	84	44	52	41	58	38	52	63	42	54	58	63	649	0.565543
Bethnal Green and Bow	England	132851	142899	917.006	144.875	155.832	41	58	45	28	66	50	58	55	47	70	62	75	655	0.714281
Brentford and Isleworth	England	131934	135723	2676.07	49.3015	50.7173	22	26	16	21	22	23	19	15	18	19	17	17	235	0.0878154
Birmingham Ladywood	England	131639	262209	2575.78	51.1064	101.798	104	78	78	62	57	64	76	75	74	70	91	100	929	0.360667
Brent North	England	131329	114235	2078.86	63.1736	54.9508	23	33	33	26	30	45	23	41	27	34	13	19	347	0.166918
Feltham and Heston	England	130473	120090	2982.47	43.7466	40.2652	9	14	15	11	15	17	11	10	14	18	21	12	167	0.0559938
Milton Keynes South	England	130231	128383	7983.91	16.3117	16.0802	5	4	8	3	4	10	4	3	2	3	2	1	49	0.00613735
Hendon	England	129299	116762	3133.97	41.2572	37.2569	16	20	27	16	32	22	14	16	21	16	17	30	247	0.0788137
Bristol West	England	129286	187907	1744.79	74.0985	107.696	15	11	17	18	21	26	33	21	20	19	21	21	243	0.139272
Hornsey and Wood Green	England	128538	99665	1644.97	78.1398	60.5876	27	23	29	18	35	30	33	14	41	30	22	26	328	0.199395
Barking	England	128466	109212	2171.81	59.1517	50.2862	38	36	29	13	19	22	20	27	22	35	13	27	301	0.138594
Camberwell and Peckham	England	128214	100297	1139.63	112.505	88.0082	47	55	50	37	41	41	33	36	32	42	67	35	516	0.452777
North West Cambridgeshire	England	127459	113396	74601.8	1.70852	1.52002	6	3	3	3	2	3	3	7	2	6	7	6	51	0.000683629
Milton Keynes North	England	125461	136706	22878.8	5.48373	5.97523	4	12	9	5	3	7	2	7	3	11	12	7	82	0.00358411
Birmingham Hodge Hill	England	124959	115669	2049.91	60.9581	56.4262	33	28	28	28	16	18	13	11	22	15	21	23	256	0.124883
Finchley and Golders Green	England	124633	104130	2081.31	59.8819	50.0309	17	18	11	16	18	11	10	8	15	15	18	11	168	0.0807183
Hackney South and Shoreditch	England	123871	132342	998.668	124.036	132.519	31	33	42	36	40	50	48	55	35	32	39	43	484	0.484646
Oxford East	England	123719	146878	3060.75	40.4212	47.9876	9	11	8	9	3	4	1	4	9	2	8	8	76	0.0248305
Kingston and Surbiton	England	122571	114776	2836.74	43.2084	40.4605	8	7	12	5	7	7	5	9	11	9	7	7	94	0.0331366
Ealing North	England	122423	99492	1433.84	85.3815	69.3887	20	16	17	14	10	17	11	18	14	17	19	9	182	0.126932
Streatham	England	121180	80939	1044.56	116.011	77.4866	35	52	42	34	33	42	25	33	40	23	25	34	418	0.40017
Ealing Central and Acton	England	121091	121566	2326.65	52.0452	52.2494	21	15	11	19	23	17	20	11	13	15	22	11	198	0.0851009
Leicester South	England	120774	153873	2117.68	57.0313	72.6611	20	21	19	26	28	20	12	13	12	26	25	18	240	0.113332
Richmond Park	England	120406	103859	3817.48	31.5407	27.2062	7	4	7	7	5	5	4	4	7	6	4	8	68	0.0178128
Sheffield Central	England	120365	170534	13529.2	8.89668	12.6049	20	32	24	21	19	15	18	32	21	26	15	22	265	0.0195873
Westminster North	England	120014	103250	798.323	150.333	129.334	33	34	36	25	20	37	29	26	22	25	26	25	338	0.423388
Thurrock	England	119874	112089	7498.06	15.9873	14.9491	11	5	8	11	7	10	5	7	9	11	7	6	97	0.0129367
Banbury	England	119315	114709	46368.7	2.57318	2.47384	4	4	2	0	0	1	0	0	0	0	3	5	19	0.000409759
Liverpool Riverside	England	118633	179650	3313.6	35.8019	54.216	25	22	21	21	11	17	19	18	24	13	20	17	228	0.0688074
Watford	England	117830	112253	3697.06	31.8713	30.3628	6	10	9	0	4	5	6	6	1	5	7	8	67	0.0181225
Peterborough	England	117711	129986	17507.9	6.72331	7.42443	17	16	11	9	11	13	27	22	23	21	22	10	202	0.0115377
Birmingham Hall Green	England	117673	104994	1971.29	59.6933	53.2615	29	28	30	19	22	17	16	14	30	15	25	19	264	0.133922
Cambridge	England	117168	138860	3618.06	32.3842	38.3797	4	12	12	6	4	8	6	8	8	8	6	10	92	0.025428
Croydon Central	England	117055	102752	2566.09	45.616	40.0422	30	21	22	17	24	28	21	19	23	30	27	25	287	0.111843
West Suffolk	England	117033	108620	81829.9	1.4302	1.32739	1	1	1	3	2	3	1	2	1	1	2	1	19	0.000232189
Lewisham Deptford	England	116967	91419	1477.32	79.1753	61.8818	49	32	25	27	21	28	43	41	29	29	28	32	384	0.259931
Vauxhall	England	116934	129344	900.826	129.808	143.584	83	45	52	45	34	51	48	64	52	68	55	50	647	0.71823
Hayes and Harlington	England	116920	143809	4503.51	25.962	31.9326	23	20	35	34	30	22	25	23	22	16	22	21	293	0.0650604
Greenwich and Woolwich	England	116758	108910	1903.7	61.332	57.2095	16	17	15	13	16	21	16	21	15	27	32	17	226	0.118716
Ashford	England	116546	110539	50367.2	2.31392	2.19466	4	3	3	3	3	2	1	1	3	7	3	6	39	0.000774313
South East Cambridgeshire	England	116288	108766	75064.3	1.54918	1.44897	4	1	0	0	0	0	0	2	1	1	1	1	11	0.000146541
Bradford West	England	115885	139455	3525.81	32.8676	39.5526	11	20	35	14	18	15	8	25	15	27	25	19	232	0.0658005
Hammersmith	England	115766	150445	1145.58	101.054	131.326	34	21	15	26	24	25	19	15	21	28	29	36	293	0.255766
Bradford East	England	115621	115278	2845.53	40.6326	40.512	16	15	15	13	8	12	15	11	12	12	25	8	162	0.0569315
Edmonton	England	115592	100563	1974.31	58.548	50.9358	29	29	25	41	31	32	28	18	32	34	33	30	362	0.183355
Erith and Thamesmead	England	115580	92363	2669.72	43.293	34.5966	19	4	11	14	17	12	12	12	13	17	16	13	160	0.0599314
Coventry North East	England	115267	110244	2721.66	42.3518	40.5062	16	10	10	14	9	21	13	26	25	11	11	14	180	0.0661362
Huntingdon	England	115259	111299	33488.9	3.4417	3.32346	2	4	4	5	2	6	4	1	2	3	3	2	38	0.0011347
Twickenham	England	115181	98059	2948.01	39.0707	33.2628	7	6	6	6	4	4	6	8	10	11	10	4	82	0.0278154
Chipping Barnet	England	115156	93600	3459.55	33.2864	27.0555	15	10	20	15	8	9	7	15	3	15	13	10	140	0.0404677
Blackley and Broughton	England	114918	105812	2816.38	40.8034	37.5702	36	30	46	28	20	35	24	23	21	26	30	18	337	0.119657
Gloucester	England	114908	91360	4328.63	26.5461	21.106	7	14	7	17	18	15	9	8	10	6	8	12	131	0.0302636
Croydon South	England	114908	117403	3799.98	30.2391	30.8957	10	11	24	26	9	22	10	14	8	14	13	21	182	0.047895
Bury St Edmunds	England	114858	115810	50205.9	2.28774	2.3067	1	1	1	0	0	1	2	3	1	3	3	1	17	0.000338606
Walthamstow	England	114633	95536	1618.35	70.8332	59.0329	39	16	28	27	36	23	23	33	26	32	26	30	339	0.209472
Cities of London and Westminster	England	114475	946397	1719.62	66.5697	550.351	201	148	171	141	132	159	115	137	89	112	120	108	1633	0.949626
North East Cambridgeshire	England	114203	101789	72547	1.57419	1.40308	4	2	5	3	4	4	5	6	2	2	1	2	40	0.000551367
Folkestone and Hythe	England	114009	108373	44234.9	2.57735	2.44994	2	6	1	3	6	6	4	5	4	4	6	5	52	0.00117554
Kensington	England	113770	141518	896.1	126.961	157.927	29	26	27	25	25	26	26	68	23	26	26	29	356	0.397277
Luton South	England	113515	125551	5578.83	20.3474	22.5049	26	18	15	11	23	18	25	19	16	17	18	26	232	0.0415858
Corby	England	113450	104023	55395.3	2.04801	1.87783	6	5	7	5	14	4	10	10	5	12	8	3	89	0.00160663
Dulwich and West Norwood	England	113240	91013	1483.7	76.3229	61.342	52	29	43	29	42	26	26	31	29	33	36	26	402	0.270945
Manchester Gorton	England	113089	95369	2846.91	39.7234	33.4991	47	55	75	50	48	32	22	35	28	23	38	29	482	0.169306
Sleaford and North Hykeham	England	113086	103605	112237	1.00756	0.92309	2	0	0	0	2	0	2	0	3	1	1	1	12	0.000106916
Nottingham South	England	112763	158221	3256.52	34.6269	48.586	14	17	17	11	23	28	17	22	17	15	21	15	217	0.0666356
Plymouth Sutton and Devonport	England	112762	127339	2261.99	49.8508	56.2951	6	5	10	6	9	7	5	6	5	4	8	4	75	0.0331567
Aylesbury	England	112583	102526	18548	6.06983	5.52762	6	3	2	3	3	2	0	1	1	2	1	2	26	0.00140177
Colchester	England	112562	112414	4572.86	24.6152	24.5829	7	8	6	9	3	4	6	6	1	5	8	8	71	0.0155264
Canterbury	England	112440	117181	25820.5	4.35468	4.5383	9	2	6	1	4	3	7	1	3	3	2	3	44	0.00170407
South Cambridgeshire	England	112380	113150	62916.6	1.78617	1.79841	3	1	0	0	2	1	1	1	1	0	1	1	12	0.000190729
Taunton Deane	England	112116	115876	46250.3	2.42411	2.50541	1	1	4	0	3	1	1	4	1	0	4	3	23	0.000497294
Dewsbury	England	111648	100816	12606.4	8.85644	7.9972	4	3	4	4	7	4	8	7	6	8	3	8	66	0.00523543
Salford and Eccles	England	111628	134532	3174.31	35.166	42.3814	18	15	19	5	17	10	4	13	11	11	12	17	152	0.0478844
Basingstoke	England	111606	113768	5891.49	18.9436	19.3106	1	2	6	4	4	6	9	7	7	7	5	4	62	0.0105237
Derby South	England	111531	130219	3122.07	35.7234	41.7092	36	36	32	25	20	12	17	11	24	14	20	19	266	0.0851999
Sittingbourne and Sheppey	England	111340	101151	28427	3.91671	3.55828	4	3	8	6	6	2	5	8	7	8	4	13	74	0.00260316
South Northamptonshire	England	111212	109967	61033.6	1.82214	1.80174	0	6	1	1	1	2	2	1	1	1	0	7	23	0.000376841
Reading East	England	110957	126522	2756.43	40.2539	45.9007	13	1	6	9	4	3	2	5	3	8	6	5	65	0.0235813
Lewisham West and Penge	England	110747	79918	1220.31	90.7531	65.4899	17	20	24	15	12	15	26	17	22	27	28	28	251	0.205685
Esher and Walton	England	110579	95147	8053.95	13.7298	11.8137	2	2	3	3	1	0	2	0	0	0	0	1	14	0.00173828
Ipswich	England	110450	118557	3230.53	34.1894	36.6989	6	8	8	5	6	7	9	6	7	7	2	4	75	0.023216
Colne Valley	England	110437	90000	18038.9	6.12217	4.98923	4	1	3	2	4	4	2	6	4	7	1	5	43	0.00238374
Battersea	England	110431	88536	1097.42	100.627	80.6762	28	33	21	16	12	24	12	20	14	29	22	13	244	0.222339
Coventry South	England	110204	140062	3289.03	33.5066	42.5846	28	16	23	16	12	7	15	17	19	20	12	16	201	0.0611123
Cardiff South and Penarth	Wales	110049	122062	5702.24	19.2993	21.406	6	1	3	7	4	11	3	5	2	6	3	5	56	0.0098207
Leicester East	England	109873	100903	2329	47.176	43.3245	10	11	7	12	11	14	13	7	9	10	10	3	117	0.0502361
Wycombe	England	109872	104472	13995.8	7.85038	7.46455	5	6	4	5	2	6	0	2	1	2	3	3	39	0.00278656
Wantage	England	109786	103740	58446.3	1.87841	1.77496	1	0	2	3	0	0	1	0	0	0	1	0	8	0.000136878
Hertford and Stortford	England	109661	98194	15662.1	7.00169	6.26954	1	2	2	4	3	1	3	1	9	5	1	2	34	0.00217085
Richmond (Yorks)	England	109643	109486	207778	0.527692	0.526936	1	0	0	0	0	0	0	0	1	1	2	0	5	2.40641e-05
North Swindon	England	109637	100756	10635.5	10.3086	9.47353	2	1	1	1	10	5	2	0	3	3	2	4	34	0.00319683
Warrington South	England	109596	112228	9094.03	12.0514	12.3408	0	2	2	2	1	1	0	0	0	0	1	3	12	0.00131955
Batley and Spen	England	109475	100543	5508.46	19.874	18.2525	1	6	3	2	3	4	2	1	2	5	5	5	39	0.00708002
Exeter	England	109456	121662	3809.24	28.7343	31.9386	3	1	3	5	1	3	3	3	5	3	6	1	37	0.00971322
Bristol South	England	109300	90777	2469.24	44.2646	36.7631	8	1	4	4	15	6	9	9	3	7	4	12	82	0.0332086
Birmingham Yardley	England	109221	101282	2260.7	48.3129	44.8012	22	24	15	26	21	13	14	9	26	21	22	22	235	0.10395
Meriden	England	108999	105613	14556.1	7.48819	7.25557	10	14	13	10	11	12	6	6	4	15	12	7	120	0.00824395
Crawley	England	108971	130562	4497.12	24.2313	29.0324	8	4	4	3	5	6	4	4	5	10	3	4	60	0.0133419
Portsmouth South	England	108925	113807	1695.09	64.2591	67.1392	9	5	7	4	4	2	5	6	4	9	7	6	68	0.0401158
Newbury	England	108896	116005	59679.4	1.82468	1.9438	1	3	2	0	1	0	0	0	1	4	1	2	15	0.000251343
Guildford	England	108883	120389	18865.5	5.77154	6.38144	1	12	4	4	1	0	4	2	1	3	3	2	37	0.00196125
Southampton Test	England	108863	111536	2351.28	46.2995	47.4364	7	8	7	12	6	11	4	7	4	8	5	8	87	0.0370012
Welwyn Hatfield	England	108830	121511	11412.7	9.53584	10.647	3	1	5	4	2	4	4	9	5	6	5	1	49	0.00429345
Birmingham Perry Barr	England	108807	97539	2487.64	43.7391	39.2095	23	30	19	24	22	20	19	15	27	21	28	15	263	0.105723
Islington South and Finsbury	England	108784	175469	747.626	145.506	234.702	34	25	30	32	35	37	29	32	46	39	47	40	426	0.569804
Hastings and Rye	England	108756	102904	18318.3	5.93702	5.61756	4	4	3	12	6	5	3	6	11	7	10	4	75	0.00409427
Yeovil	England	108739	111249	40100.8	2.71164	2.77424	5	2	3	2	2	4	3	2	2	3	3	4	35	0.000872801
Normanton Pontefract and Castleford	England	108711	110157	8639.84	12.5825	12.7499	1	1	4	2	1	5	3	6	1	4	3	3	34	0.00393526
Sheffield Brightside and Hillsborough	England	108673	96619	2016.03	53.9045	47.9254	19	17	17	14	15	14	9	12	25	11	7	4	164	0.0813481
Lincoln	England	108571	116699	6389.84	16.9912	18.2632	4	5	9	6	4	5	3	5	6	4	6	4	61	0.0095464
Crewe and Nantwich	England	108501	106774	13619.1	7.96684	7.84003	3	1	2	0	2	2	0	1	0	4	2	0	17	0.00124825
Bridgwater and West Somerset	England	108497	101162	112224	0.966793	0.901432	1	0	0	3	3	0	2	1	0	2	2	1	15	0.000133662
Rochester and Strood	England	108482	107325	21263.9	5.10169	5.04728	5	5	5	10	10	7	8	8	5	6	6	7	82	0.0038563
Bracknell	England	108287	99919	7394.67	14.6439	13.5123	5	1	1	2	1	1	1	4	1	2	2	0	21	0.00283988
Mid Sussex	England	108144	99939	18812.5	5.74853	5.31239	0	3	2	2	4	1	1	1	0	1	0	1	16	0.000850501
Witney	England	107989	96388	71439.9	1.51161	1.34922	1	2	0	0	0	0	0	1	0	0	1	3	8	0.000111982
Eastbourne	England	107922	104509	5631.93	19.1625	18.5565	4	5	6	8	0	6	1	6	3	8	4	9	60	0.0106535
Rochdale	England	107783	106169	8555.32	12.5984	12.4097	22	12	11	6	6	7	5	11	8	11	7	9	115	0.0134419
Wellingborough	England	107542	98570	16547.2	6.49911	5.95691	15	9	6	5	5	4	7	9	6	9	8	10	93	0.00562029
North East Bedfordshire	England	107511	85703	54280.1	1.98067	1.5789	2	1	3	2	2	1	1	1	0	3	2	4	22	0.000405305
South West Hertfordshire	England	107442	97118	17383.6	6.18066	5.58677	1	1	0	3	3	0	2	0	1	5	1	2	19	0.00109299
Leyton and Wanstead	England	107411	84509	1531.14	70.1508	55.1933	25	18	30	21	28	19	17	18	24	26	29	30	285	0.186135
Blackburn	England	107386	118877	4034.42	26.6175	29.4657	4	2	8	3	2	9	3	7	2	6	10	6	62	0.0153678
East Surrey	England	107351	91498	25943.3	4.13791	3.52685	3	0	5	0	0	2	2	1	4	1	2	1	21	0.000809458
York Central	England	107244	110770	2348.35	45.6678	47.1692	5	2	6	4	2	4	6	9	6	1	5	1	51	0.0217174
Chelmsford	England	107019	105737	4239.17	25.2453	24.9428	4	5	6	7	5	5	5	4	1	6	3	3	54	0.0127383
Islington North	England	106883	91309	738.038	144.82	123.719	36	42	19	33	27	42	35	29	39	39	41	31	413	0.559592
Epsom and Ewell	England	106815	91004	5174.5	20.6426	17.587	4	4	4	2	3	1	0	0	1	2	3	2	26	0.00502464
Surrey Heath	England	106792	98736	10813	9.87623	9.1312	0	2	3	1	0	0	0	0	2	1	1	2	12	0.00110977
Oxford West and Abingdon	England	106758	105024	12873.6	8.29276	8.15807	3	3	0	3	1	3	0	1	2	1	4	4	25	0.00194195
Brighton Pavilion	England	106734	110867	2907.46	36.7104	38.1319	10	4	5	9	7	3	8	11	5	20	8	4	94	0.0323306
Grantham and Stamford	England	106656	97965	68570.8	1.55541	1.42867	2	3	3	2	8	2	0	6	0	3	5	2	36	0.000525004
Wythenshawe and Sale East	England	106543	119794	3655.49	29.1461	32.771	8	7	6	6	9	7	7	9	6	5	8	10	88	0.0240734
Dartford	England	106506	107317	8945.69	11.9058	11.9965	13	5	6	6	9	11	6	5	6	6	10	7	90	0.0100607
Woking	England	106498	99019	9897.75	10.7598	10.0042	1	5	7	1	1	1	1	0	3	3	6	2	31	0.00313203
Tooting	England	106333	84369	1123.18	94.6714	75.1162	31	25	24	10	13	22	24	15	16	17	17	13	227	0.202105
Weston-Super-Mare	England	106211	96380	15869.3	6.69287	6.07337	6	3	3	3	4	2	1	4	4	3	9	4	46	0.00289868
Doncaster Central	England	106175	127927	6069.2	17.4941	21.0781	4	7	10	9	7	11	8	9	6	4	10	10	95	0.0156528
Mitcham and Morden	England	106063	79153	1644.58	64.4927	48.1298	19	11	13	17	19	24	17	13	28	20	22	10	213	0.129517
Eastleigh	England	106040	101076	7813.22	13.5719	12.9365	3	1	6	0	2	0	0	3	0	1	4	2	22	0.00281574
Harrow West	England	106027	91319	1785.26	59.3901	51.1515	10	10	14	12	15	12	20	14	9	16	14	27	173	0.0969044
Chichester	England	105945	112790	64678.1	1.63804	1.74387	1	1	0	0	3	1	0	0	0	3	4	3	16	0.000247379
Harrow East	England	105861	82816	2370.9	44.6502	34.9302	6	10	10	4	18	9	15	3	6	13	11	8	113	0.0476613
South West Bedfordshire	England	105859	89277	12660.7	8.36123	7.05151	9	11	3	6	7	7	5	6	5	4	4	10	77	0.00608181
Tunbridge Wells	England	105859	102450	24807	4.26731	4.12989	3	7	2	2	2	0	6	4	4	11	2	5	48	0.00193494
Uxbridge and South Ruislip	England	105845	110361	3005.68	35.215	36.7175	15	8	8	19	16	11	16	13	14	9	14	15	158	0.0525672
Lewisham East	England	105789	82178	1585.81	66.7097	51.8208	27	19	15	20	18	31	30	24	24	21	19	28	276	0.174043
Saffron Walden	England	105515	103123	79542.8	1.32652	1.29645	0	0	3	0	1	1	0	8	0	1	2	0	16	0.00020115
North Shropshire	England	105488	99116	93521	1.12796	1.05983	0	2	0	3	1	0	1	3	1	2	2	3	18	0.00019247
Bournemouth East	England	105482	91053	2613.14	40.3661	34.8444	2	1	2	5	10	4	2	2	4	3	4	8	47	0.0179861
Southampton Itchen	England	105410	102816	2534.18	41.5954	40.5718	14	13	5	11	11	15	6	10	7	14	17	14	137	0.054061
Birmingham Selly Oak	England	105397	87242	2186.38	48.2061	39.9025	15	39	23	8	8	11	6	11	8	5	12	9	155	0.0708934
Mansfield	England	105296	97086	7669.69	13.7289	12.6584	6	6	4	3	3	5	4	2	2	1	4	1	41	0.00534572
Ilford North	England	105262	82696	2900.08	36.2962	28.515	21	18	11	15	16	15	16	19	15	15	23	24	208	0.0717221
Horsham	England	105242	95053	34432.4	3.05648	2.76057	0	0	2	0	0	3	2	1	0	0	2	2	12	0.000348509
Aldershot	England	105221	100809	5298.35	19.8592	19.0265	1	2	2	2	4	2	0	1	1	3	4	3	25	0.00471845
Runnymede and Weybridge	England	105048	116963	9384.69	11.1935	12.4632	6	0	2	0	0	0	1	0	4	2	0	0	15	0.00159835
Cheltenham	England	104998	107762	3727.63	28.1675	28.909	8	8	2	3	4	4	7	8	5	11	10	8	78	0.0209248
Enfield North	England	104981	98918	2518.5	41.6839	39.2765	15	19	14	24	17	18	20	13	27	23	19	18	227	0.0901329
South West Norfolk	England	104949	97099	131267	0.799508	0.739707	2	2	2	0	1	2	2	0	3	1	2	2	19	0.000144743
Hornchurch and Upminster	England	104889	85518	5764.17	18.1967	14.8361	10	11	8	8	4	3	5	4	12	11	15	5	96	0.0166546
Chelsea and Fulham	England	104743	109306	912.108	114.836	119.839	22	11	12	14	20	15	11	18	12	16	25	15	191	0.209405
Dagenham and Rainham	England	104681	91786	4349.99	24.0647	21.1003	21	21	18	19	23	14	16	12	25	19	24	20	232	0.0533335
Bassetlaw	England	104476	100681	48042.4	2.17466	2.09567	5	1	3	3	0	3	6	2	2	3	7	4	39	0.000811782
South Swindon	England	104400	107560	12373.8	8.43717	8.69255	4	2	2	4	7	3	5	1	9	7	6	9	59	0.00476814
Wells	England	104397	100235	57733.7	1.80825	1.73616	0	0	3	0	2	4	1	1	0	0	0	3	14	0.000242493
Wealden	England	104375	93305	57102.5	1.82785	1.63399	0	1	0	0	0	2	2	2	2	5	0	0	14	0.000245173
Somerton and Frome	England	104355	93132	95083.7	1.09751	0.979474	0	0	1	0	1	2	5	0	0	2	2	0	13	0.000136722
Coventry North West	England	104339	78867	3854.58	27.0689	20.4606	13	11	14	12	5	11	8	7	8	10	8	7	114	0.0295752
Heywood and Middleton	England	104337	93904	7252.83	14.3857	12.9472	11	6	3	5	5	10	5	4	8	7	7	10	81	0.0111681
Wokingham	England	104216	91088	15610.2	6.67613	5.83514	2	2	3	1	0	0	1	0	0	1	3	2	15	0.000960908
Burton	England	103941	106587	24337.9	4.27075	4.37947	2	3	7	2	0	3	0	5	2	3	3	5	35	0.00143809
Knowsley	England	103886	100055	5418.73	19.1716	18.4646	5	7	8	8	4	6	4	5	8	4	11	5	75	0.0138409
Leigh	England	103837	89362	6706.9	15.4821	13.3239	2	1	5	5	7	4	4	4	5	3	7	4	51	0.00760411
Gravesham	England	103752	86060	10495.9	9.88502	8.1994	12	8	2	4	10	9	7	7	7	8	5	3	82	0.00781259
South West Surrey	England	103751	96959	25631.1	4.04786	3.78287	1	1	1	0	3	0	0	0	1	1	2	1	11	0.000429167
Mid Bedfordshire	England	103726	87729	45750.5	2.26721	1.91755	1	2	2	0	3	2	4	4	1	7	0	3	29	0.000633872
Oldham West and Royton	England	103685	105762	3084.54	33.6145	34.2878	23	22	10	13	18	9	14	15	5	7	10	8	154	0.0499265
Calder Valley	England	103663	91964	30623.6	3.38507	3.00305	1	1	1	1	3	0	1	1	2	0	3	2	16	0.000522473
Windsor	England	103494	108525	14831.5	6.978	7.31721	3	3	1	2	2	6	1	2	0	3	0	2	25	0.0016856
Ashfield	England	103346	103904	10771.2	9.59468	9.64648	1	4	2	7	0	2	5	4	4	3	6	3	41	0.00380645
Bolton South East	England	103257	104309	3682.05	28.0434	28.3291	22	4	18	13	7	7	11	9	8	11	9	9	128	0.0347633
Leicester West	England	103165	100923	2887.51	35.728	34.9516	12	9	12	10	13	22	11	7	10	13	10	15	144	0.04987
Waveney	England	103120	97623	25150.6	4.1001	3.88154	2	5	1	2	3	3	4	3	1	4	2	3	33	0.0013121
Maidstone and The Weald	England	103117	104645	22368.1	4.61001	4.67832	9	2	2	1	4	2	5	6	10	4	9	8	62	0.00277181
Reigate	England	103102	105594	11182.9	9.21965	9.44249	0	2	3	0	1	0	0	3	5	4	2	2	22	0.0019673
Boston and Skegness	England	103045	101212	77882.8	1.32308	1.29954	2	2	6	1	3	5	9	8	6	3	4	3	52	0.00066767
Maidenhead	England	102970	99560	18341.4	5.61408	5.42816	6	0	4	1	1	0	1	1	2	0	1	2	19	0.00103591
North West Hampshire	England	102936	92264	58948	1.74622	1.56518	0	3	3	1	1	1	3	0	5	3	5	2	27	0.000458031
Oldham East and Saddleworth	England	102890	94809	10441.4	9.85405	9.08011	7	9	9	8	9	9	4	2	9	10	4	3	83	0.00794913
Reading West	England	102878	94062	5085.01	20.2316	18.4979	3	6	8	5	2	0	1	4	2	4	4	6	45	0.00884953
Shrewsbury and Atcham	England	102876	107705	60164.5	1.70991	1.79018	10	2	6	6	1	2	6	0	1	7	4	3	48	0.000797813
South Holland and The Deepings	England	102844	97028	84633.7	1.21517	1.14645	1	0	0	0	1	1	0	1	1	1	0	0	6	7.08938e-05
North Tyneside	England	102820	95265	4541.1	22.6421	20.9784	5	1	2	0	1	5	3	0	1	3	3	10	34	0.00748717
Bedford	England	102746	108789	3393.93	30.2735	32.054	7	1	3	3	7	8	12	13	13	13	8	8	96	0.0282858
Halifax	England	102692	109921	5768.61	17.8018	19.055	6	6	5	2	1	6	5	7	8	7	5	7	65	0.0112679
Wigan	England	102511	106110	6050.31	16.9431	17.5379	6	5	3	3	2	1	5	5	2	8	10	7	57	0.00942101
Bradford South	England	102427	92052	4324.93	23.6829	21.284	9	9	13	6	6	2	5	9	7	5	10	11	92	0.021272
Birmingham Northfield	England	102402	84355	2445.89	41.867	34.4885	28	21	19	17	16	19	16	9	21	16	18	9	209	0.0854496
Harborough	England	102142	91589	20488.3	4.98539	4.47031	1	3	2	1	1	1	0	2	0	4	2	1	18	0.000878551
Bristol North West	England	102122	96609	16945	6.02668	5.70133	9	8	10	5	6	6	5	2	7	4	8	5	75	0.00442609
South Leicestershire	England	102033	110815	28451.5	3.58621	3.89487	1	2	4	3	1	2	1	1	2	1	1	4	23	0.000808393
Hemel Hempstead	England	101973	96504	10437.1	9.7702	9.24621	1	5	3	3	6	1	3	4	3	2	3	4	38	0.00364084
Harrogate and Knaresborough	England	101860	102071	14814.7	6.8756	6.88984	3	1	1	0	0	4	5	4	0	3	1	4	26	0.00175501
Rutland and Melton	England	101845	93672	111768	0.911222	0.838097	1	2	1	2	0	2	1	2	0	2	0	2	15	0.000134207
Loughborough	England	101667	99349	13057	7.78638	7.60885	5	1	2	3	0	3	0	7	5	4	6	6	42	0.00321666
Mid Norfolk	England	101581	90844	76034.7	1.33598	1.19477	0	0	0	0	1	2	0	0	0	0	0	0	3	3.94557e-05
Rochford and Southend East	England	101485	102660	20208.9	5.0218	5.07994	10	9	15	15	12	8	13	8	4	8	15	9	126	0.00623488
Bexhill and Battle	England	101304	92113	53084.6	1.90835	1.73521	1	1	0	1	1	2	2	0	0	2	2	2	14	0.00026373
Hertsmere	England	101271	96926	10115.5	10.0114	9.58189	1	1	10	3	3	3	3	3	4	1	3	4	39	0.00385546
South Norfolk	England	101252	93684	79247.3	1.27767	1.18217	0	2	3	0	0	1	1	1	0	0	0	1	9	0.000113569
Bognor Regis and Littlehampton	England	101235	85525	6361.88	15.9128	13.4434	1	2	2	3	2	2	4	0	4	2	0	3	25	0.00392966
St Helens South and Whiston	England	101185	104343	6417.34	15.7674	16.2595	7	7	4	3	8	9	2	8	5	3	4	6	66	0.0102846
Bournemouth West	England	101080	103501	2715.53	37.223	38.1145	6	6	5	5	5	2	5	6	3	4	3	7	57	0.0209904
Stroud	England	101058	93250	40084.6	2.52112	2.32633	2	0	1	2	2	0	1	1	5	1	1	1	17	0.000424103
Tonbridge and Malling	England	101047	95867	30065.8	3.36086	3.18857	3	5	1	1	3	3	0	6	0	1	3	2	28	0.000931291
St Austell and Newquay	England	101038	94968	40272.4	2.50886	2.35814	0	1	0	2	1	1	3	3	5	3	1	1	21	0.000521449
East Yorkshire	England	100980	92332	105679	0.955531	0.873699	0	1	0	0	1	1	0	0	2	0	5	4	14	0.000132476
Hitchin and Harpenden	England	100962	85737	25623.5	3.94021	3.34603	3	2	0	4	4	2	0	2	9	5	3	2	36	0.00140496
Stockton South	England	100945	91783	8434.08	11.9687	10.8824	2	1	2	2	0	3	6	2	1	2	2	3	26	0.00308273
Derby North	England	100926	98519	2950.84	34.2025	33.3868	11	15	17	13	5	12	10	9	12	7	7	5	123	0.0416831
Newark	England	100906	97516	70157.8	1.43827	1.38995	4	1	0	2	1	2	0	2	3	1	5	3	24	0.000342086
Gillingham and Rainham	England	100817	85026	4180.26	24.1174	20.3399	10	4	5	4	6	3	7	7	5	4	3	0	58	0.0138747
Beaconsfield	England	100689	100911	17623.8	5.71323	5.72583	3	3	1	1	1	0	1	0	2	1	2	3	18	0.00102134
Tewkesbury	England	100651	102104	36876.9	2.72938	2.76878	0	2	0	2	1	0	4	2	2	2	1	2	18	0.00048811
Luton North	England	100542	83509	1878.52	53.522	44.4547	4	5	14	3	7	11	8	3	4	10	6	4	79	0.0420544
Hove	England	100489	88689	2411.17	41.6765	36.7826	6	7	4	3	1	2	1	2	4	8	5	4	47	0.0194926
Worcester	England	100405	101926	3327.82	30.1714	30.6285	4	1	1	3	3	5	3	8	4	4	6	6	48	0.0144239
Nottingham East	England	100347	112168	1870.64	53.6431	59.9623	36	29	31	38	34	23	43	30	21	25	25	19	354	0.18924
Manchester Withington	England	100344	82813	1727.62	58.0821	47.9346	23	9	20	19	16	18	17	10	10	8	16	6	172	0.0995587
Beverley and Holderness	England	100238	91294	82991.3	1.20781	1.10004	1	1	0	1	3	3	0	0	0	0	1	1	11	0.000132544
Broxbourne	England	100216	90691	6686.19	14.9885	13.5639	4	2	4	3	2	5	2	1	8	5	5	5	46	0.00687986
Devizes	England	100162	94073	102342	0.978697	0.9192	0	1	0	0	1	2	2	2	0	1	0	2	11	0.000107483
Walsall South	England	100091	103386	3304.33	30.2909	31.2881	12	23	10	14	19	13	16	15	21	19	17	14	193	0.0584083
St Albans	England	99999	95321	6720.48	14.8797	14.1837	3	2	2	2	2	3	5	4	1	8	1	5	38	0.00565436
Stretford and Urmston	England	99980	130289	4679.52	21.3655	27.8424	10	6	9	15	12	2	6	9	6	8	12	11	106	0.0226519
Enfield Southgate	England	99951	80743	3727.21	26.8166	21.6631	11	15	13	23	18	12	12	8	17	19	10	13	171	0.0458788
Chatham and Aylesford	England	99943	82602	6231.87	16.0374	13.2548	9	11	5	11	3	3	4	5	7	2	6	12	78	0.0125163
North Somerset	England	99924	92157	23211.2	4.305	3.97037	0	1	0	0	2	0	0	1	1	1	2	1	9	0.000387744
Sunderland Central	England	99872	108938	3063.75	32.598	35.5571	3	5	5	3	5	2	1	5	3	3	8	4	47	0.0153407
Solihull	England	99862	103020	3272.74	30.5132	31.4782	8	5	14	2	6	5	3	8	5	4	3	7	70	0.0213888
Elmet and Rothwell	England	99844	87393	24602.5	4.05829	3.55221	5	4	2	1	6	0	3	1	2	4	2	2	32	0.00130068
Bosworth	England	99787	88470	28903.9	3.45237	3.06084	2	4	2	5	0	4	0	3	1	0	0	1	22	0.000761144
Worsley and Eccles South	England	99746	82887	5963.38	16.7264	13.8993	7	6	7	7	5	5	8	3	4	6	9	2	69	0.0115706
Buckingham	England	99702	84036	86691.5	1.15008	0.969368	0	0	1	1	0	0	2	0	0	0	1	0	5	5.76758e-05
Tynemouth	England	99332	93685	3976.45	24.9801	23.5599	3	2	1	3	1	1	0	3	1	3	3	1	22	0.00553257
Skipton and Ripon	England	99316	99519	209424	0.474235	0.475204	0	0	0	0	1	0	0	0	1	2	2	0	6	2.865e-05
Braintree	England	99255	85804	46756.5	2.12281	1.83512	1	0	0	1	1	1	3	0	2	3	2	1	15	0.000320811
Fareham	England	99240	92194	6641.62	14.9421	13.8813	1	1	0	0	1	0	0	1	1	2	2	0	9	0.00135509
Birmingham Erdington	England	99197	94107	2205.05	44.9862	42.6779	16	15	22	13	21	18	9	14	10	14	22	19	193	0.0875262
South West Wiltshire	England	99189	94609	73744.4	1.34504	1.28293	0	1	2	5	2	2	1	0	1	1	0	1	16	0.000216966
Central Suffolk and North Ipswich	England	99167	87080	79622.7	1.24546	1.09366	0	1	0	0	1	2	0	0	0	1	1	1	7	8.79147e-05
Norwich South	England	99144	123033	3032.28	32.6962	40.5744	5	3	8	8	4	3	3	4	3	7	8	4	60	0.0197871
Tiverton and Honiton	England	99004	89787	90470.3	1.09433	0.992447	0	0	1	0	3	1	0	0	0	1	1	0	7	7.73734e-05
Ealing Southall	England	98980	84949	1793.94	55.1746	47.3533	25	12	21	22	27	31	28	16	15	23	24	31	275	0.153294
Suffolk Coastal	England	98968	103746	78372.1	1.2628	1.32376	0	2	2	0	0	2	1	1	1	1	4	0	14	0.000178635
Don Valley	England	98927	84634	25084.4	3.94376	3.37397	5	3	2	4	4	2	2	2	5	5	7	2	43	0.00171421
Newcastle upon Tyne East	England	98768	106096	1974.7	50.0167	53.7277	5	4	10	5	2	1	3	3	11	9	4	5	62	0.0313972
Hereford and South Herefordshire	England	98758	99928	72414.1	1.3638	1.37995	2	2	4	2	2	4	2	1	3	5	0	1	28	0.000386665
Rayleigh and Wickford	England	98674	76875	11887.2	8.30088	6.46706	3	2	1	3	1	0	1	0	1	1	0	1	14	0.00117774
Torridge and West Devon	England	98555	89645	171678	0.574067	0.522168	1	0	1	0	0	1	2	1	0	1	0	1	8	4.65987e-05
Portsmouth North	England	98535	104153	4319.36	22.8124	24.1131	4	1	1	3	4	1	3	4	3	0	0	2	26	0.00601942
Doncaster North	England	98520	83557	25701	3.83332	3.25112	3	4	2	5	4	4	0	5	5	5	3	5	45	0.00175091
Henley	England	98515	96033	68405.4	1.44016	1.40388	1	2	0	2	0	2	0	0	1	0	1	0	9	0.000131568
Bury South	England	98509	81534	4847.86	20.3201	16.8186	10	9	5	7	2	10	1	9	8	12	7	4	84	0.0173272
Makerfield	England	98509	77685	5587.09	17.6316	13.9044	2	2	0	4	3	3	5	4	3	2	4	2	34	0.00608546
Winchester	England	98455	112285	32490.9	3.03023	3.45589	1	2	1	4	1	0	1	4	0	1	2	3	20	0.000615557
Dover	England	98442	89093	21577.2	4.56232	4.12904	3	3	3	4	6	2	1	2	6	5	5	7	47	0.00217823
Wyre Forest	England	98421	88991	19540.4	5.0368	4.55421	4	2	3	5	4	10	3	0	8	3	1	3	46	0.0023541
Romford	England	98396	91508	2939.71	33.4714	31.1283	13	16	5	7	10	9	12	10	7	17	27	19	152	0.0517058
Birmingham Edgbaston	England	98356	106190	2830.36	34.7503	37.5182	15	24	18	13	19	24	16	13	17	9	17	19	204	0.0720756
Vale of Glamorgan	Wales	98326	87134	32170.4	3.05641	2.70851	1	2	0	4	0	3	1	0	1	0	1	2	15	0.000466267
Warwick and Leamington	England	98265	105246	9019.51	10.8947	11.6687	1	3	4	3	2	2	3	2	4	5	5	3	37	0.00410222
Bootle	England	98206	96701	2781.47	35.3072	34.7661	14	10	10	6	7	4	10	9	3	5	5	9	92	0.033076
Altrincham and Sale West	England	98202	87994	5093.49	19.2799	17.2758	6	5	5	1	5	3	3	2	4	6	4	2	46	0.00903113
Cannock Chase	England	98119	88792	7888.23	12.4387	11.2563	0	4	2	1	2	5	3	3	3	0	3	3	29	0.00367636
Arundel and South Downs	England	98118	86569	64649.4	1.51769	1.33905	1	0	0	3	1	1	0	0	1	0	0	3	10	0.00015468
Chorley	England	98116	83790	15520.3	6.32177	5.39872	1	3	2	2	2	4	1	0	1	1	2	4	23	0.00148193
Carshalton and Wallington	England	98068	80370	2549.77	38.4615	31.5205	18	16	9	7	6	7	11	3	7	12	6	4	106	0.0415724
Rugby	England	97991	92801	24657.4	3.97411	3.76362	2	6	5	1	1	0	1	4	3	6	10	4	43	0.0017439
Garston and Halewood	England	97924	96055	6365.2	15.3843	15.0907	6	3	11	9	8	4	8	7	8	5	8	3	80	0.0125683
Torbay	England	97899	94630	9173.66	10.6717	10.3154	1	8	1	3	2	3	3	4	6	2	7	1	41	0.00446932
South Thanet	England	97878	92532	13761.3	7.11254	6.72406	15	17	10	4	6	6	5	5	15	12	5	6	106	0.00770274
Gosport	England	97877	83089	3888.41	25.1714	21.3684	2	3	2	1	1	0	0	4	3	1	4	1	22	0.00565783
North East Hampshire	England	97856	87522	40146.6	2.43747	2.18006	0	0	1	4	1	1	0	0	2	0	1	0	10	0.000249087
Sutton and Cheam	England	97846	84331	1834.93	53.3242	45.9588	6	12	5	4	8	2	8	6	11	11	14	6	93	0.0506832
Great Yarmouth	England	97796	95968	18233.3	5.36358	5.26333	7	3	3	3	2	1	5	2	3	5	9	0	43	0.00235832
East Worthing and Shoreham	England	97759	85071	5736.6	17.0413	14.8295	3	4	2	1	0	1	4	1	5	1	1	2	25	0.00435798
Nottingham North	England	97727	86400	2334.19	41.8676	37.0149	15	18	12	12	15	15	10	12	15	21	14	12	171	0.0732587
Thirsk and Malton	England	97727	97605	213870	0.456947	0.456376	0	1	1	0	1	0	0	0	1	2	1	2	9	4.20817e-05
Chippenham	England	97600	89071	16762.2	5.82261	5.31379	0	0	0	0	0	4	2	1	1	0	2	5	15	0.000894869
Ribble Valley	England	97548	102380	63276.2	1.54162	1.61799	2	0	0	1	1	2	0	1	1	0	0	0	8	0.00012643
Spelthorne	England	97456	86402	5115.72	19.0503	16.8895	4	0	1	2	2	2	5	1	2	3	1	2	25	0.0048869
Selby and Ainsty	England	97341	87696	84777.3	1.1482	1.03443	0	0	0	1	0	1	0	1	1	0	2	0	6	7.07736e-05
North Dorset	England	97290	89369	88060.6	1.10481	1.01486	0	0	1	0	0	0	0	0	2	1	0	0	4	4.54233e-05
South Ribble	England	97254	82544	23276.6	4.17819	3.54623	0	0	1	1	0	0	1	2	0	3	2	2	12	0.00051554
Morley and Outwood	England	97221	95234	6860.62	14.1709	13.8813	0	1	7	3	6	2	7	4	4	1	2	1	38	0.00553886
Epping Forest	England	97217	84944	12624.6	7.70062	6.72847	10	9	1	5	6	6	10	13	7	4	8	10	89	0.00704975
Keighley	England	97207	90798	16444.4	5.91126	5.52152	5	3	2	6	9	2	2	3	3	4	3	1	43	0.00261488
South Basildon and East Thurrock	England	97174	83658	14570.8	6.6691	5.74149	10	7	11	7	4	11	2	7	4	4	7	4	78	0.00535318
Wimbledon	England	97160	90908	2117.89	45.8758	42.9238	6	7	6	2	4	8	5	5	8	7	7	8	73	0.0344683
Stoke-on-Trent North	England	97159	84922	4219.14	23.0281	20.1278	2	9	9	8	11	9	11	6	8	5	7	4	89	0.0210943
St Helens North	England	97125	81573	8378.99	11.5915	9.73542	5	3	1	2	2	0	3	3	5	4	5	1	34	0.00405777
South Derbyshire	England	97075	80664	33812.9	2.87095	2.3856	6	5	3	1	1	0	0	2	2	2	3	4	29	0.000857661
Louth and Horncastle	England	96994	93472	140241	0.691624	0.66651	0	0	1	1	2	1	1	2	0	2	0	2	12	8.55671e-05
The Cotswolds	England	96941	96990	123972	0.781962	0.782357	2	0	2	0	0	2	0	0	1	3	1	3	14	0.000112929
Rossendale and Darwen	England	96919	79317	21745.3	4.45701	3.64755	4	0	3	0	0	3	0	6	2	0	2	2	22	0.00101171
Charnwood	England	96893	80092	17152.6	5.64889	4.66939	1	2	0	1	3	1	0	2	3	1	4	2	20	0.00116601
Scarborough and Whitby	England	96862	96166	74657.8	1.29741	1.28809	8	3	2	3	4	5	3	2	2	0	4	2	38	0.000508989
Bristol East	England	96784	79192	2374.93	40.7524	33.345	9	6	7	6	8	5	8	6	8	13	10	6	92	0.038738
Newcastle upon Tyne Central	England	96776	142313	2443.32	39.6083	58.2456	9	11	11	11	9	8	7	10	7	12	8	14	117	0.0478856
North East Hertfordshire	England	96756	86323	50226.5	1.92639	1.71867	0	1	2	1	0	3	1	4	2	2	0	2	18	0.000358376
Huddersfield	England	96719	105539	4703.3	20.5641	22.4393	6	5	4	12	7	9	4	12	11	2	9	5	86	0.018285
City of Durham	England	96680	107253	18669.2	5.17859	5.74493	1	0	4	0	1	2	1	0	2	0	0	0	11	0.000589207
Northampton South	England	96610	101743	3294.88	29.3212	30.8791	19	11	15	14	11	11	21	16	13	14	18	14	177	0.0537197
East Hampshire	England	96597	90079	46361.4	2.08356	1.94297	3	1	0	0	3	2	0	0	1	1	1	1	13	0.000280406
Poole	England	96546	105651	4089.6	23.6077	25.8341	0	2	2	1	1	0	0	2	0	0	0	1	9	0.00220071
Broxtowe	England	96507	82063	6579.06	14.6688	12.4734	3	3	5	2	4	6	5	3	5	5	6	3	50	0.00759987
East Devon	England	96452	102566	34208.1	2.81957	2.9983	0	0	0	4	0	1	0	3	4	1	1	1	15	0.000438493
Bolton North East	England	96354	91254	3594.76	26.804	25.3853	8	8	11	8	7	6	4	7	8	6	11	7	91	0.0253146
Rushcliffe	England	96246	88031	30932.2	3.11152	2.84594	0	4	4	4	7	4	3	2	0	1	1	0	30	0.000969863
Filton and Bradley Stoke	England	96230	119186	9677.81	9.94337	12.3154	6	1	1	2	1	2	6	1	4	0	2	2	28	0.00289322
West Dorset	England	96147	102494	103843	0.925891	0.987012	1	1	1	1	0	0	3	0	1	1	3	0	12	0.000115559
Wentworth and Dearne	England	96143	88899	9026.13	10.6516	9.84908	7	8	8	3	6	2	3	4	4	6	1	4	56	0.00620421
Wakefield	England	96094	105985	7785.51	12.3427	13.6131	3	5	4	2	2	7	2	5	2	4	3	3	42	0.00539464
Leeds East	England	96014	95326	3367.93	28.5083	28.304	10	12	17	5	7	7	4	11	10	24	11	6	124	0.0368178
Stafford	England	96008	101614	29100.8	3.29915	3.49179	1	4	1	3	4	4	3	3	4	5	3	3	38	0.0013058
Broadland	England	96000	84390	76502.8	1.25486	1.1031	0	0	0	0	0	1	0	1	0	0	1	0	3	3.92142e-05
Worthing West	England	95942	94746	3193.61	30.0419	29.6674	2	6	5	1	5	4	0	6	3	3	2	1	38	0.0118988
North West Norfolk	England	95933	96039	86068.6	1.11461	1.11584	0	4	5	2	1	3	1	0	1	2	6	4	29	0.000336941
Sherwood	England	95873	84449	30722.5	3.12062	2.74877	4	5	4	6	1	3	2	4	3	1	5	2	40	0.00130198
Mole Valley	England	95839	98672	36944.9	2.59411	2.67079	0	0	3	1	2	2	1	0	2	1	0	2	14	0.000378943
Mid Worcestershire	England	95838	91766	44093.2	2.17353	2.08118	0	0	1	0	1	3	1	0	0	4	1	5	16	0.000362868
Stevenage	England	95766	94164	6341.64	15.1011	14.8485	4	2	3	8	8	2	7	1	4	6	5	1	51	0.00804209
Kettering	England	95748	88833	23349	4.10073	3.80458	6	15	7	7	6	9	0	2	7	7	10	5	81	0.0034691
South Staffordshire	England	95746	77229	27376.2	3.49742	2.82103	1	8	3	4	1	2	4	1	1	0	3	3	31	0.00113237
Tamworth	England	95731	88052	17968.7	5.32764	4.90029	1	2	3	5	5	5	3	5	11	10	4	4	58	0.00322783
West Lancashire	England	95672	95389	26235.6	3.64665	3.63586	8	5	6	3	5	4	3	5	1	5	5	2	52	0.00198204
North Thanet	England	95651	84430	14245.4	6.71454	5.92684	12	5	4	5	3	4	3	5	4	2	5	4	56	0.0039311
Ruislip Northwood and Pinner	England	95525	79137	4951.04	19.2939	15.9839	4	5	5	6	6	5	4	6	8	5	8	10	72	0.0145424
Warrington North	England	95513	104179	9143.15	10.4464	11.3942	2	1	2	1	2	0	0	1	0	0	4	0	13	0.00142183
Halton	England	95395	87776	6208.64	15.3649	14.1377	4	2	3	5	2	1	3	2	3	5	5	5	40	0.00644264
Bolsover	England	95354	86776	22640.2	4.21171	3.83283	5	3	1	2	2	4	0	0	1	2	2	0	22	0.000971723
Bolton West	England	95279	85269	7176.91	13.2758	11.881	4	3	7	2	3	0	4	1	6	6	1	3	40	0.00557343
Shipley	England	95229	79450	9500.99	10.0231	8.36229	3	4	8	1	1	4	1	1	4	5	4	2	38	0.00399958
York Outer	England	95189	91481	24853.1	3.83006	3.68087	0	1	0	0	0	0	0	2	2	0	0	0	5	0.000201182
Kingston upon Hull North	England	95188	80127	2489.8	38.2312	32.1821	13	9	13	4	2	6	5	9	7	7	6	2	83	0.0333361
Preston	England	94952	112999	2695.01	35.2325	41.9289	9	2	6	11	7	8	9	12	4	6	14	14	102	0.0378477
Erewash	England	94930	85722	6002.31	15.8156	14.2815	5	9	3	5	6	3	1	6	6	5	4	3	56	0.00932974
Sevenoaks	England	94915	86679	24961.2	3.8025	3.47255	1	1	1	4	1	4	5	5	6	0	4	4	36	0.00144224
Walsall North	England	94841	90964	2691.27	35.2403	33.7997	8	14	5	8	12	12	8	9	12	10	17	10	125	0.0464465
North West Leicestershire	England	94814	100888	27932.8	3.39436	3.61181	1	1	1	2	2	4	1	2	0	2	1	0	17	0.000608604
Middlesbrough	England	94757	113729	2981.58	31.7808	38.1439	10	9	6	9	9	13	9	5	14	16	7	12	119	0.0399117
Bromsgrove	England	94744	86399	21696.8	4.36672	3.9821	4	4	1	6	5	4	1	2	0	0	5	0	32	0.00147487
Sutton Coldfield	England	94679	84047	5765.62	16.4213	14.5773	11	5	9	7	6	4	3	7	2	2	5	6	67	0.0116206
Daventry	England	94676	90931	74843.4	1.26499	1.21495	2	2	2	1	3	2	3	3	2	3	2	3	28	0.000374114
Hemsworth	England	94507	79424	14997.3	6.3016	5.29588	1	0	1	0	3	4	4	8	4	3	1	6	35	0.00233375
Rother Valley	England	94452	80925	16677.6	5.66339	4.85231	2	2	1	7	1	3	2	2	0	2	3	0	25	0.00149901
Gateshead	England	94334	104182	2553.15	36.9481	40.8053	6	9	7	4	4	1	7	3	3	4	5	5	58	0.0227171
City of Chester	England	94310	107230	13377.2	7.05007	8.01589	1	0	0	0	3	5	1	1	2	3	1	1	18	0.00134558
Lichfield	England	94175	88470	32906.2	2.86193	2.68855	3	2	1	0	2	2	0	0	2	5	2	0	19	0.000577399
Brentwood and Ongar	England	94030	87809	31670.9	2.96897	2.77255	0	2	3	0	1	1	3	2	2	4	0	4	22	0.000694644
Warley	England	93966	84551	1935.5	48.5487	43.6843	19	31	27	17	23	23	28	30	33	23	14	21	289	0.149315
Faversham and Mid Kent	England	93873	83882	39075.5	2.40235	2.14666	2	0	2	0	5	3	3	1	2	0	1	2	21	0.000537421
North Devon	England	93825	96613	110505	0.84906	0.87429	2	0	1	0	1	0	2	0	2	1	1	1	11	9.95434e-05
Harlow	England	93755	90407	7969.14	11.7648	11.3446	8	6	3	16	12	5	5	4	5	10	14	4	92	0.0115445
Putney	England	93752	73281	1301.42	72.0383	56.3086	31	19	12	12	7	13	7	6	5	10	4	10	136	0.104501
Cleethorpes	England	93670	87850	34722.5	2.69767	2.53006	3	3	0	2	2	2	7	1	7	6	2	3	38	0.00109439
Sheffield Heeley	England	93611	75044	2738.35	34.1852	27.4048	8	6	9	6	8	3	8	7	10	7	5	6	83	0.0303102
Chesterfield	England	93598	98960	4735.32	19.7659	20.8983	3	6	4	1	6	5	2	2	2	2	3	5	41	0.00865834
Gedling	England	93566	75232	3814.72	24.5276	19.7215	8	8	10	4	4	3	7	6	5	2	7	4	68	0.0178257
Leeds West	England	93510	87074	3023.78	30.9248	28.7964	10	6	8	9	10	5	5	7	15	4	11	15	105	0.0347247
Macclesfield	England	93350	89467	30173.8	3.09374	2.96505	1	0	3	2	0	1	3	0	2	2	2	2	18	0.000596543
Sheffield South East	England	93345	113107	2523.94	36.9838	44.8136	6	8	4	8	10	6	6	1	8	8	6	5	76	0.0301116
Gainsborough	England	93257	80297	120306	0.775166	0.667441	2	0	6	0	0	3	0	0	0	1	2	0	14	0.00011637
Chesham and Amersham	England	93250	83255	19634.8	4.74921	4.24017	0	1	5	0	1	0	1	0	2	1	2	0	13	0.000662089
New Forest East	England	93242	87441	41566.2	2.24322	2.10366	0	2	0	1	0	0	1	0	0	4	0	1	9	0.000216522
Brighton Kemptown	England	93197	84417	4266.28	21.845	19.787	9	8	8	5	3	4	3	7	5	6	3	2	63	0.014767
West Worcestershire	England	92745	87702	70528.9	1.31499	1.24349	1	0	2	0	2	2	0	1	1	7	1	2	19	0.000269393
Hartlepool	England	92665	88452	9842.31	9.41497	8.98692	4	6	1	2	3	0	2	4	4	1	5	3	35	0.00355608
Salisbury	England	92655	94497	61260.3	1.51248	1.54255	2	1	1	2	0	2	2	0	0	2	3	0	15	0.000244857
Havant	England	92627	86053	7094.38	13.0564	12.1297	1	2	2	1	1	0	1	2	0	3	0	1	14	0.00197339
Leeds North East	England	92528	70953	3949.43	23.4282	17.9654	6	13	7	7	3	4	12	6	4	1	6	3	72	0.0182305
Liverpool Wavertree	England	92527	83671	1708.06	54.1707	48.9859	20	12	10	10	16	7	6	5	12	15	16	11	140	0.0819642
Middlesbrough South and East Cleveland	England	92526	74590	19977.1	4.6316	3.73378	3	3	6	2	2	3	1	4	2	4	0	3	33	0.00165189
West Bromwich West	England	92442	98990	2749.92	33.6162	35.9974	6	8	14	15	10	14	14	13	15	14	24	10	157	0.0570925
Congleton	England	92379	81285	21100.5	4.37804	3.85227	0	0	1	1	1	0	1	0	3	0	0	2	9	0.00042653
South Suffolk	England	92302	84509	66947.2	1.37873	1.26232	1	1	1	2	0	0	0	1	0	1	1	1	9	0.000134434
North West Durham	England	92276	78050	70102.8	1.3163	1.11336	0	1	0	1	0	2	0	0	0	4	0	0	8	0.000114118
Stockton North	England	92251	99027	12540.4	7.35632	7.89665	4	1	0	3	3	2	3	2	3	3	8	2	34	0.00271124
Barnsley East	England	92248	75244	8681.69	10.6256	8.66698	5	2	1	1	5	3	0	6	4	1	1	2	31	0.00357073
Stalybridge and Hyde	England	92205	75713	6323.08	14.5823	11.9741	4	8	6	5	6	8	7	8	2	7	3	5	69	0.0109124
South Dorset	England	92191	83647	39139.5	2.35544	2.13715	1	1	2	0	1	0	1	2	3	1	2	1	15	0.000383244
Cardiff West	Wales	92142	81367	5098.83	18.0712	15.958	4	1	1	5	4	5	4	2	2	3	3	6	40	0.00784493
Kingston upon Hull East	England	92056	91928	3282.26	28.0466	28.0076	11	3	7	5	1	7	1	3	2	3	7	6	56	0.0170614
Basildon and Billericay	England	92005	99599	6023.18	15.2751	16.5359	6	6	6	7	4	4	3	9	3	4	16	8	76	0.0126179
Plymouth Moor View	England	91970	89215	3441.54	26.7235	25.923	0	3	4	0	3	2	2	1	1	2	4	0	22	0.00639249
The Wrekin	England	91920	88137	34527.6	2.66222	2.55265	0	2	4	5	3	2	2	6	1	0	0	2	27	0.000781982
Harwich and North Essex	England	91871	81346	42085.9	2.18294	1.93285	3	2	3	1	0	3	1	1	2	3	4	2	25	0.000594023
Hyndburn	England	91854	88700	9026.31	10.1763	9.82683	4	1	0	2	3	3	3	0	1	1	5	3	26	0.00288047
Nuneaton	England	91720	82162	8302.31	11.0475	9.89628	4	4	12	5	7	3	3	4	4	0	7	5	58	0.006986
Bath	England	91661	105098	2867.55	31.9649	36.6507	4	2	1	2	3	4	2	1	7	5	4	0	35	0.0122055
Eltham	England	91573	70787	2159.32	42.4082	32.7821	4	5	8	7	12	8	8	4	4	13	13	13	99	0.0458477
Truro and Falmouth	England	91447	98108	45575.9	2.00648	2.15263	0	1	1	1	2	2	0	1	0	0	0	0	8	0.000175531
Telford	England	91414	98346	5053.63	18.0888	19.4605	9	6	8	3	9	2	6	4	6	6	7	3	69	0.0136535
Cheadle	England	91348	87873	3937.59	23.199	22.3165	7	2	2	3	4	5	3	7	4	10	5	3	55	0.0139679
Newcastle upon Tyne North	England	91277	82253	7093.77	12.8672	11.5951	3	3	1	2	0	4	1	1	5	2	2	2	26	0.00366519
Liverpool Walton	England	91203	89202	1975.84	46.1591	45.1464	21	19	10	16	8	8	13	11	14	12	9	17	158	0.079966
Darlington	England	91147	90185	3003.76	30.3443	30.024	6	0	1	1	0	1	1	0	2	1	4	2	19	0.0063254
High Peak	England	91111	81084	54025.4	1.68645	1.50085	0	3	1	1	2	2	1	4	1	1	1	1	18	0.000333177
Ashton-under-Lyne	England	91095	88828	2778.77	32.7825	31.9666	10	16	12	11	9	11	7	13	5	6	17	9	126	0.0453438
North East Derbyshire	England	91088	76196	22823.8	3.99092	3.33844	1	0	2	1	0	1	0	2	1	1	0	1	10	0.000438138
Bromley and Chislehurst	England	90994	86376	2940.82	30.9418	29.3714	9	8	9	7	14	8	10	19	10	13	8	10	125	0.0425052
Meon Valley	England	90917	86147	40227.1	2.26009	2.14152	0	0	0	1	1	1	0	1	0	0	0	1	5	0.000124294
Southport	England	90734	86398	7773.08	11.6729	11.115	1	0	5	0	3	2	6	2	2	1	2	4	28	0.00360218
Liverpool West Derby	England	90604	74230	2062.93	43.92	35.9828	12	11	11	10	4	6	6	2	9	10	11	15	107	0.0518679
Rotherham	England	90578	99224	4508.55	20.0903	22.008	4	9	4	8	10	4	5	5	6	5	5	8	73	0.0161915
Newcastle-under-Lyme	England	90469	88443	8110.92	11.154	10.9042	2	1	2	4	3	3	3	0	4	2	3	2	29	0.00357543
North Warwickshire	England	90274	94024	26648.5	3.38759	3.52831	1	3	3	5	2	3	6	8	3	5	5	4	48	0.00180123
Chingford and Woodford Green	England	90244	70424	1905.12	47.3692	36.9657	10	11	10	8	10	11	16	19	9	16	14	21	155	0.0813598
Cardiff Central	Wales	90243	114349	1683.96	53.5898	67.9049	12	6	3	13	8	6	2	3	7	7	11	5	83	0.0492887
Pendle	England	90131	84727	16938	5.32123	5.00218	4	1	5	1	1	3	0	1	1	1	7	2	27	0.00159405
Scunthorpe	England	90096	93343	18266.2	4.93238	5.11014	12	8	11	9	7	6	6	9	4	15	7	12	106	0.00580305
North Wiltshire	England	90028	81916	71424.5	1.26046	1.14689	0	0	1	0	0	0	0	0	0	0	0	0	1	1.40008e-05
Sheffield Hallam	England	90018	68564	4433.65	20.3033	15.4644	1	3	2	1	1	2	1	2	1	3	0	1	18	0.00405986
Redditch	England	90015	84987	14864.3	6.05579	5.71753	4	5	6	1	2	2	6	6	1	5	1	2	41	0.00275829
Central Devon	England	89945	81920	141494	0.635681	0.578965	1	0	0	0	0	0	0	0	0	0	0	0	1	7.06744e-06
Pudsey	England	89915	79812	5497.18	16.3566	14.5187	1	2	8	4	3	3	1	3	3	4	2	2	36	0.00654881
Orpington	England	89889	78656	7872.51	11.4181	9.99122	8	2	13	6	2	14	4	11	5	10	7	5	87	0.0110511
Stourbridge	England	89871	74201	2741.07	32.7868	27.0701	2	2	2	3	5	3	1	10	5	7	2	2	44	0.0160521
Wolverhampton South East	England	89747	84417	2475.22	36.2582	34.1048	15	9	12	5	15	15	9	9	15	11	22	14	151	0.0610047
Lewes	England	89737	86750	37332.4	2.40373	2.32372	1	5	1	2	0	2	2	1	1	1	1	1	18	0.000482155
Stoke-on-Trent South	England	89709	79232	3284.95	27.3091	24.1197	5	5	4	2	1	4	5	8	4	8	2	3	51	0.0155254
Southend West	England	89708	77551	2414.01	37.1615	32.1254	3	2	4	1	1	5	3	2	3	6	4	2	36	0.014913
Beckenham	England	89693	69341	3448.43	26.0098	20.108	4	5	7	6	4	4	8	4	3	7	3	1	56	0.0162393
West Bromwich East	England	89565	87353	2781.61	32.199	31.4038	8	11	15	10	8	13	14	12	10	11	16	13	141	0.0506902
North Cornwall	England	89497	88625	121016	0.739547	0.732341	0	2	0	0	6	0	1	0	1	0	2	2	14	0.000115687
Wallasey	England	89496	73713	3975.01	22.5146	18.5441	4	3	3	1	3	4	3	4	1	3	2	6	37	0.00930814
Wolverhampton North East	England	89428	92803	2475.82	36.1206	37.4838	13	3	10	7	6	9	13	6	19	12	5	17	120	0.0484688
Witham	England	89303	80526	38535.9	2.3174	2.08963	3	1	1	5	1	1	0	1	0	1	0	0	14	0.000363297
Maldon	England	89197	77436	43308.8	2.05956	1.788	1	0	2	2	4	1	1	2	0	1	5	2	21	0.00048489
Bexleyheath and Crayford	England	89024	76461	2285.45	38.9524	33.4555	11	4	12	7	2	9	5	10	2	5	5	4	76	0.0332538
Kingswood	England	89013	69004	4312.92	20.6387	15.9994	3	0	0	1	0	3	2	0	7	4	0	3	23	0.00533282
Birkenhead	England	88980	89137	2800.18	31.7766	31.8326	6	6	7	8	6	3	4	3	5	8	6	4	66	0.0235699
Wyre and Preston North	England	88940	89138	26945.1	3.30079	3.30814	0	2	1	4	2	1	0	2	0	0	0	1	13	0.000482463
Stratford-on-Avon	England	88823	89198	67073.7	1.32426	1.32985	3	0	2	1	1	1	10	1	3	2	6	0	30	0.000447269
South West Devon	England	88802	81215	37853.4	2.34595	2.14552	1	0	0	0	0	0	0	0	1	1	3	0	6	0.000158506
Washington and Sunderland West	England	88727	94229	4306.65	20.6023	21.8799	0	2	2	1	2	2	2	2	1	2	2	1	19	0.00441178
Amber Valley	England	88679	88174	12463.9	7.11484	7.07432	3	2	1	3	0	2	2	2	2	3	4	2	26	0.00208602
Haltemprice and Howden	England	88640	81954	45676.7	1.94059	1.79422	1	0	1	0	0	1	0	1	1	0	3	2	10	0.00021893
Castle Point	England	88570	71905	6317.57	14.0196	11.3818	2	1	4	8	4	2	1	1	2	1	1	3	30	0.00474866
Great Grimsby	England	88557	95487	3048.5	29.0493	31.3226	6	10	12	12	7	16	18	14	17	14	17	15	158	0.0518287
Norwich North	England	88472	82580	3618.87	24.4474	22.8193	2	3	4	0	1	1	0	1	3	2	0	1	18	0.00497393
South East Cornwall	England	88440	79466	73809	1.19823	1.07664	0	0	0	1	0	1	1	2	0	1	0	0	6	8.12909e-05
North East Somerset	England	88436	75921	32244.8	2.74265	2.35452	0	0	1	0	0	0	0	1	2	1	0	1	6	0.000186077
Halesowen and Rowley Regis	England	88353	78920	2979	29.6586	26.4921	17	5	9	16	11	6	9	10	9	8	9	9	118	0.0396106
Blaydon	England	88329	81803	11092.4	7.96301	7.37468	2	1	0	1	1	1	0	3	2	2	2	2	17	0.00153258
Morecambe and Lunesdale	England	88317	77689	32109.4	2.7505	2.41951	2	3	4	1	3	0	2	4	5	1	2	3	30	0.000934306
Lancaster and Fleetwood	England	88234	89510	49038.8	1.79927	1.82529	2	3	2	0	3	2	2	1	2	2	2	1	22	0.000448624
Romsey and Southampton North	England	88164	80906	42043.5	2.09697	1.92434	3	0	0	2	2	1	1	3	0	2	5	0	19	0.000451912
Weaver Vale	England	88145	88295	16928.4	5.20692	5.21578	4	1	5	2	1	3	0	2	1	4	1	2	26	0.00153588
Cardiff North	Wales	88109	94258	4262.8	20.6693	22.1118	1	2	1	0	3	1	1	1	2	2	1	1	16	0.0037534
Bury North	England	88018	88871	5100.84	17.2556	17.4228	5	17	5	9	7	8	5	1	8	9	8	4	86	0.01686
Old Bexley and Sidcup	England	87760	70920	2454.64	35.7527	28.8922	3	2	2	11	2	5	2	4	4	3	3	14	55	0.0224065
Penistone and Stocksbridge	England	87593	74475	29384.8	2.98089	2.53447	1	1	0	1	2	2	3	3	2	1	1	4	21	0.000714655
Brigg and Goole	England	87530	78890	66316.7	1.31988	1.18959	7	4	1	0	1	1	2	1	0	1	2	0	20	0.000301583
Bishop Auckland	England	87519	83210	92267.3	0.948537	0.901836	1	2	1	1	0	1	0	1	0	1	0	0	8	8.67046e-05
Barnsley Central	England	87505	87827	4836.51	18.0926	18.1592	4	2	6	3	5	0	2	3	4	5	4	4	42	0.00868395
Barrow and Furness	England	87488	87067	39759.7	2.20042	2.18983	0	2	0	0	2	0	3	2	0	2	1	1	13	0.000326964
Houghton and Sunderland South	England	87481	76920	6593.68	13.2674	11.6657	1	0	0	1	0	0	0	3	2	2	1	4	14	0.00212324
Northampton North	England	87409	78780	2235.55	39.0996	35.2397	15	16	8	14	7	12	6	14	16	11	8	10	137	0.0612825
North Herefordshire	England	87329	80459	145557	0.599964	0.552766	1	2	1	0	1	1	1	1	1	0	0	1	10	6.87016e-05
Caerphilly	Wales	87274	78851	11455.3	7.61865	6.88336	5	1	0	1	0	3	0	0	1	0	2	0	13	0.00113484
North Durham	England	87157	71922	10417.2	8.36665	6.90416	2	0	2	4	1	3	2	2	0	0	0	0	16	0.00153592
Forest of Dean	England	87098	76878	61991.9	1.40499	1.24013	0	0	1	3	1	1	3	0	1	0	1	1	12	0.000193574
Newton Abbot	England	86965	78584	20927.9	4.15546	3.75499	1	1	0	0	2	0	0	1	1	1	1	1	9	0.000430048
Camborne and Redruth	England	86922	81452	28399.5	3.06068	2.86807	2	1	1	0	1	1	3	0	1	1	3	0	14	0.000492966
Ellesmere Port and Neston	England	86913	80889	14087.9	6.16932	5.74172	1	4	1	2	1	2	1	1	2	1	1	3	20	0.00141965
Burnley	England	86894	86382	11068.4	7.85064	7.80438	6	5	1	5	3	6	6	3	1	0	4	4	44	0.00397528
Redcar	England	86601	83076	7886.35	10.9811	10.5342	4	1	4	4	2	1	3	4	4	1	3	3	34	0.00431125
Carlisle	England	86285	88760	21163.6	4.07704	4.19399	1	1	1	1	2	1	4	3	2	4	5	1	26	0.00122852
St Ives	England	86226	83134	54549.7	1.58069	1.52401	0	0	1	0	0	1	1	0	0	1	0	1	5	9.16596e-05
Denton and Reddish	England	86148	71950	2569.13	33.532	28.0056	5	7	6	7	6	11	9	7	3	3	8	7	79	0.0307497
Stockport	England	86113	94773	2192.42	39.2775	43.2275	10	11	14	16	4	6	9	19	11	9	11	5	125	0.0570145
Eddisbury	England	85879	84690	71245	1.2054	1.18872	4	2	4	0	0	0	0	1	1	0	1	0	13	0.000182469
Clacton	England	85838	80474	14468.2	5.93288	5.56214	3	2	4	7	8	8	12	4	7	6	5	2	68	0.00469997
Newport West	Wales	85682	97380	10689.6	8.01545	9.10979	6	7	0	3	6	2	5	0	5	4	14	3	55	0.00514519
Ludlow	England	85321	78478	155492	0.548716	0.504707	0	2	1	1	0	2	0	0	1	1	1	0	9	5.78807e-05
Kingston upon Hull West and Hessle	England	85228	111687	3082.85	27.6459	36.2285	8	9	5	10	7	11	6	8	4	7	9	5	89	0.0288694
Leeds North West	England	85184	74912	6212.59	13.7115	12.0581	3	6	16	5	3	2	5	4	12	3	5	3	67	0.0107846
North Norfolk	England	85019	81256	75554.1	1.12527	1.07547	0	0	0	1	0	0	0	1	3	0	1	0	6	7.94133e-05
Stone	England	84924	74195	62107.6	1.36737	1.19462	0	0	0	0	0	2	0	0	0	0	2	1	5	8.05054e-05
Wolverhampton South West	England	84878	85353	2314.07	36.679	36.8843	13	5	17	4	25	15	11	13	15	24	12	21	175	0.0756242
Tatton	England	84831	97811	33048.3	2.56688	2.95964	0	1	1	1	0	2	1	0	3	3	2	1	15	0.000453882
New Forest West	England	84820	81600	36124.7	2.34798	2.25884	1	1	1	0	0	1	1	0	0	0	1	1	7	0.000193773
Christchurch	England	84620	84631	10996.8	7.695	7.696	0	1	1	0	1	1	1	0	0	0	0	2	7	0.000636552
Mid Derbyshire	England	84361	68874	9216.64	9.15312	7.47279	2	2	1	0	0	2	1	1	2	0	1	1	13	0.00141049
Monmouth	Wales	84311	83150	83872.4	1.00523	0.991387	1	0	0	0	0	1	0	1	0	0	0	1	4	4.76915e-05
Sefton Central	England	84267	71475	9922.93	8.49215	7.20302	2	5	5	8	1	0	2	6	2	4	2	4	41	0.00413184
Thornbury and Yate	England	83864	80031	39674	2.11383	2.01722	0	0	1	2	1	0	2	0	1	1	1	4	13	0.000327671
Westmorland and Lonsdale	England	83799	86062	147766	0.567107	0.582422	0	1	0	0	0	1	0	0	1	0	0	0	3	2.03024e-05
Sedgefield	England	83736	81308	36684.8	2.28258	2.21639	0	0	0	0	0	2	1	2	0	1	1	1	8	0.000218074
Totnes	England	83667	81579	58145.5	1.43893	1.40302	1	1	1	0	0	0	0	0	2	0	0	2	7	0.000120388
Stoke-on-Trent Central	England	83588	107476	3027.23	27.612	35.5031	4	6	6	4	7	8	8	15	10	9	17	12	106	0.0350155
Blackpool North and Cleveleys	England	83478	81297	2810.2	29.7054	28.9293	5	3	2	1	2	5	2	2	4	3	3	6	38	0.0135222
Alyn and Deeside	Wales	83237	86670	15686	5.30647	5.52532	1	0	2	0	2	1	1	4	2	3	2	3	21	0.00133878
Jarrow	England	83115	73280	4854.54	17.1211	15.0952	5	0	0	1	2	1	0	1	2	1	4	2	19	0.00391386
Easington	England	82838	78901	11872.2	6.97745	6.64584	2	0	2	0	2	3	1	0	1	1	3	2	17	0.00143191
South Shields	England	82746	74726	2622.18	31.5562	28.4977	1	1	3	5	5	3	2	3	3	3	1	2	32	0.0122036
Fylde	England	82551	87980	19102.9	4.3214	4.60559	1	1	2	0	1	1	0	2	0	0	1	1	10	0.000523482
Blyth Valley	England	82227	72999	7197.36	11.4246	10.1425	6	0	1	2	0	2	1	0	0	0	1	0	13	0.00180622
Penrith and The Border	England	81994	83242	313441	0.261593	0.265575	1	0	0	0	0	0	1	0	0	0	0	0	2	6.38079e-06
Dudley North	England	81982	79690	2305.75	35.5555	34.5614	7	12	2	1	6	7	11	5	13	3	4	7	78	0.0338285
Wansbeck	England	81898	76674	13947.6	5.87184	5.49729	0	3	2	2	1	0	0	5	0	4	2	0	19	0.00136224
Llanelli	Wales	81769	76963	27602	2.96243	2.78831	1	0	0	0	1	3	0	0	1	1	0	1	8	0.000289834
Kenilworth and Southam	England	81656	81664	62051.2	1.31595	1.31607	1	0	1	1	0	1	2	0	1	1	0	3	11	0.000177273
Torfaen	Wales	81513	79451	11753.8	6.93503	6.7596	2	3	1	0	2	1	2	1	0	3	0	0	15	0.00127618
Swansea West	Wales	81315	94539	3690.78	22.0319	25.6149	2	1	3	4	2	3	4	2	1	6	6	3	37	0.010025
Mid Dorset and North Poole	England	81107	70358	18026.3	4.49937	3.90308	0	0	0	2	0	0	2	0	0	0	1	0	5	0.000277373
Pontypridd	Wales	81017	85357	10500.7	7.71541	8.12872	1	0	0	0	2	1	2	3	0	0	1	0	10	0.00095232
Bridgend	Wales	80932	88372	8925.46	9.06755	9.90112	2	1	1	2	2	1	3	3	2	1	1	1	20	0.00224078
Swansea East	Wales	80857	89496	5002.83	16.1622	17.8891	3	3	1	2	1	2	0	4	1	5	2	6	30	0.0059966
Blackpool South	England	80599	83893	2494.21	32.3144	33.6351	9	5	2	2	7	10	8	10	5	3	6	3	70	0.028065
Copeland	England	80155	82621	122271	0.65555	0.675719	0	0	1	1	0	0	0	0	2	1	2	0	7	5.72497e-05
Dudley South	England	80081	86018	2537.83	31.555	33.8944	3	6	4	1	2	6	0	20	6	5	8	3	64	0.0252184
Hazel Grove	England	79457	66849	5829.19	13.6309	11.468	2	3	2	3	5	1	3	2	2	1	4	0	28	0.00480341
Derbyshire Dales	England	78930	79192	91085.9	0.866545	0.869421	2	1	1	0	2	0	2	2	0	1	1	1	13	0.000142722
Newport East	Wales	78559	70940	16688.6	4.70735	4.25081	3	2	4	3	4	0	3	2	3	2	9	2	37	0.00221708
Workington	England	78349	72767	73847.4	1.06096	0.985369	4	2	0	1	2	0	0	0	4	0	2	0	15	0.000203121
Gower	Wales	78160	62664	33398.4	2.34023	1.87626	0	0	1	1	1	0	0	0	1	1	0	1	6	0.000179649
Staffordshire Moorlands	England	77665	66847	51348.1	1.51252	1.30184	3	1	2	0	0	2	0	1	1	2	1	0	13	0.000253174
Preseli Pembrokeshire	Wales	77483	75038	119316	0.649393	0.628901	0	0	0	0	0	2	1	0	0	0	0	0	3	2.51433e-05
Carmarthen West and South Pembrokeshire	Wales	77384	82533	105879	0.73087	0.779501	0	0	1	0	1	0	0	1	0	1	0	0	4	3.77789e-05
Aldridge-Brownhills	England	77229	67695	4399.8	17.5528	15.3859	1	0	9	4	5	4	6	0	2	3	4	1	39	0.00886403
Hexham	England	76123	74585	243959	0.312033	0.305728	0	0	0	0	0	1	0	0	0	0	0	0	1	4.09906e-06
Ceredigion	Wales	75964	75901	180587	0.42065	0.420301	1	0	0	0	0	1	0	0	0	0	0	0	2	1.1075e-05
Islwyn	Wales	75605	67397	11198.9	6.7511	6.01817	3	0	0	0	0	0	1	1	2	1	2	2	12	0.00107153
Berwick-upon-Tweed	England	75558	68469	242731	0.311282	0.282077	0	2	0	0	0	0	0	0	0	0	0	0	2	8.23956e-06
Ogmore	Wales	75498	63379	20292.6	3.72047	3.12326	2	0	2	0	1	0	1	1	1	1	1	2	12	0.000591349
Merthyr Tydfil and Rhymney	Wales	75389	72249	16192.5	4.65579	4.46187	2	2	2	2	1	2	3	1	1	3	1	1	21	0.00129689
Clwyd West	Wales	74542	68826	93085.9	0.800787	0.739381	2	2	4	4	2	1	0	1	1	0	1	1	19	0.000204112
Neath	Wales	73695	63404	26530.3	2.77777	2.38987	0	2	0	1	1	0	0	0	1	1	1	1	8	0.000301542
Clwyd South	Wales	72769	58025	62279.8	1.16842	0.931683	0	0	0	0	0	0	1	1	1	1	1	1	6	9.63394e-05
Wirral South	England	72663	68779	8819.96	8.23847	7.79811	0	0	1	0	0	0	1	0	0	1	1	0	4	0.000453517
Vale of Clwyd	Wales	71588	72346	22406.8	3.19493	3.22876	2	3	4	5	3	2	0	2	1	2	1	0	25	0.00111573
Carmarthen East and Dinefwr	Wales	71306	63564	156126	0.456721	0.407133	0	0	0	0	0	0	1	0	0	0	0	0	1	6.40508e-06
Wrexham	Wales	71194	81638	10316.6	6.90091	7.91325	5	2	1	1	0	3	1	5	5	2	2	2	29	0.002811
Ynys Môn	Wales	70091	63705	74902.3	0.935766	0.850508	0	0	2	0	2	1	0	0	0	0	0	2	7	9.34551e-05
Delyn	Wales	70003	63809	33258	2.10485	1.91861	0	1	3	2	1	0	1	0	0	0	0	1	9	0.000270612
Blaenau Gwent	Wales	69789	63520	10875.9	6.41687	5.84045	1	0	0	1	2	0	1	1	3	3	1	0	13	0.00119531
Rhondda	Wales	69628	59357	9988.9	6.97054	5.9423	1	1	0	1	0	1	3	0	0	2	0	1	10	0.00100111
Cynon Valley	Wales	69519	59064	18239.1	3.81154	3.23832	1	1	2	2	2	1	1	0	1	1	1	0	13	0.000712754
Wirral West	England	69156	60373	10044.7	6.88479	6.01041	0	3	1	1	0	1	0	1	1	0	1	0	9	0.000895991
Brecon and Radnorshire	Wales	69016	67392	301477	0.228926	0.22354	0	0	2	0	0	0	0	0	1	0	0	1	4	1.3268e-05
Aberavon	Wales	66203	68851	18656.5	3.54852	3.69046	3	0	0	2	1	0	0	1	0	1	1	3	12	0.000643208
Montgomeryshire	Wales	63689	62062	218153	0.291947	0.284489	0	1	0	0	0	0	0	0	0	1	5	0	7	3.20876e-05
Dwyfor Meirionnydd	Wales	60972	59150	218549	0.278985	0.270649	1	0	0	0	0	0	1	0	0	1	0	0	3	1.37269e-05
Arfon	Wales	60939	66380	43690.4	1.39479	1.51933	0	4	0	1	0	0	0	1	0	1	1	0	8	0.000183106
Aberconwy	Wales	56651	55453	62270.4	0.909759	0.89052	1	1	0	1	1	1	1	3	0	1	0	0	10	0.00016059

## Sheet: Vehicle Crime
							2014-01-01	2014-02-01	2014-03-01	2014-04-01	2014-05-01	2014-06-01	2014-07-01	2014-08-01	2014-09-01	2014-10-01	2014-11-01	2014-12-01
Constituency	Country	Population	Day Population	area	density	daytime density	Vehicle Crimes	Vehicle Crimes	Vehicle Crimes	Vehicle Crimes	Vehicle Crimes	Vehicle Crimes	Vehicle Crimes	Vehicle Crimes	Vehicle Crimes	Vehicle Crimes	Vehicle Crimes	Vehicle Crimes	sum	crime/hectare		Sum
West Ham	England	163398	144811	1757.53	92.97	82.3944	179	204	194	167	192	150	148	147	154	165	152	139	1991	1.13284		345146
East Ham	England	154829	134626	2100.27	73.7185	64.0993	127	148	169	183	144	119	138	161	158	132	135	128	1742	0.829416
Brent Central	England	141034	130884	1828.51	77.1307	71.5797	113	113	95	121	121	97	90	91	92	100	63	69	1165	0.637132
Holborn and St Pancras	England	140974	309662	1319.34	106.852	234.709	129	127	191	138	133	156	152	154	141	153	143	141	1758	1.33248
Croydon North	England	140789	116529	1754.83	80.2293	66.4046	145	98	104	113	102	101	97	113	120	147	138	112	1390	0.792099
Poplar and Limehouse	England	140039	225301	1240.5	112.89	181.622	107	90	116	103	108	96	113	122	130	112	150	128	1375	1.10843
Manchester Central	England	139159	256478	1930.02	72.1022	132.889	131	132	135	172	153	136	156	135	108	123	130	167	1678	0.86942
Isle of Wight	England	138393	135546	39492.7	3.50427	3.43218	27	13	37	15	16	16	7	19	16	21	19	13	219	0.00554534
Leeds Central	England	137661	245083	4096.59	33.6038	59.8261	179	187	165	157	172	157	159	161	175	157	136	196	2001	0.488455
Slough	England	136733	135355	2691.04	50.8105	50.2984	124	61	112	81	65	61	58	48	73	140	103	109	1035	0.38461
Ilford South	England	136519	116246	1570.32	86.9371	74.0269	117	97	98	90	148	105	125	102	108	108	95	100	1293	0.823399
Tottenham	England	134848	111913	1314.86	102.557	85.1138	165	120	123	93	163	108	106	104	136	108	122	103	1451	1.10354
Hampstead and Kilburn	England	133646	108200	1275.49	104.78	84.83	140	120	107	132	135	123	110	139	141	119	121	94	1481	1.16112
Hackney North and Stoke Newington	England	133508	98924	906.235	147.322	109.159	124	94	93	124	110	83	55	97	65	102	107	101	1155	1.2745
Bermondsey and Old Southwark	England	133138	197061	1147.57	116.017	171.72	136	115	117	121	95	93	81	97	127	117	124	79	1302	1.13457
Bethnal Green and Bow	England	132851	142899	917.006	144.875	155.832	133	125	136	112	93	110	133	119	111	112	101	91	1376	1.50054
Brentford and Isleworth	England	131934	135723	2676.07	49.3015	50.7173	97	111	106	135	148	111	118	116	111	139	138	112	1442	0.53885
Birmingham Ladywood	England	131639	262209	2575.78	51.1064	101.798	177	148	210	147	164	213	232	172	145	202	233	237	2280	0.885168
Brent North	England	131329	114235	2078.86	63.1736	54.9508	95	93	103	87	84	72	82	55	69	62	50	57	909	0.437259
Feltham and Heston	England	130473	120090	2982.47	43.7466	40.2652	62	48	55	77	84	66	75	66	69	101	125	99	927	0.310816
Milton Keynes South	England	130231	128383	7983.91	16.3117	16.0802	50	59	62	75	53	61	38	68	102	75	137	60	840	0.105212
Hendon	England	129299	116762	3133.97	41.2572	37.2569	93	90	107	96	88	86	94	82	101	104	117	103	1161	0.370457
Bristol West	England	129286	187907	1744.79	74.0985	107.696	135	119	100	118	59	78	73	108	102	94	86	100	1172	0.671716
Hornsey and Wood Green	England	128538	99665	1644.97	78.1398	60.5876	144	193	152	125	138	163	119	121	135	165	111	127	1693	1.0292
Barking	England	128466	109212	2171.81	59.1517	50.2862	135	118	128	138	128	102	89	106	117	90	120	107	1378	0.634495
Camberwell and Peckham	England	128214	100297	1139.63	112.505	88.0082	132	104	113	119	79	98	90	84	138	141	144	84	1326	1.16353
North West Cambridgeshire	England	127459	113396	74601.8	1.70852	1.52002	77	57	56	43	54	67	62	87	65	70	60	36	734	0.0098389
Milton Keynes North	England	125461	136706	22878.8	5.48373	5.97523	69	56	80	86	63	65	36	38	68	57	80	56	754	0.0329563
Birmingham Hodge Hill	England	124959	115669	2049.91	60.9581	56.4262	79	51	98	76	76	71	74	93	59	86	96	98	957	0.466849
Finchley and Golders Green	England	124633	104130	2081.31	59.8819	50.0309	95	104	115	122	107	101	115	116	108	133	131	130	1377	0.661602
Hackney South and Shoreditch	England	123871	132342	998.668	124.036	132.519	145	130	131	140	116	83	102	87	95	100	104	114	1347	1.3488
Oxford East	England	123719	146878	3060.75	40.4212	47.9876	82	46	46	45	32	48	25	35	64	83	43	47	596	0.194724
Kingston and Surbiton	England	122571	114776	2836.74	43.2084	40.4605	43	58	79	53	48	50	39	31	34	37	40	58	570	0.200935
Ealing North	England	122423	99492	1433.84	85.3815	69.3887	97	81	134	135	101	99	93	75	76	135	77	91	1194	0.832731
Streatham	England	121180	80939	1044.56	116.011	77.4866	125	104	91	88	102	125	99	121	151	112	99	53	1270	1.21583
Ealing Central and Acton	England	121091	121566	2326.65	52.0452	52.2494	118	126	157	152	149	134	174	130	128	149	125	146	1688	0.725507
Leicester South	England	120774	153873	2117.68	57.0313	72.6611	61	69	55	70	59	89	67	89	91	98	86	49	883	0.416966
Richmond Park	England	120406	103859	3817.48	31.5407	27.2062	98	78	82	98	104	93	107	83	92	112	80	73	1100	0.288149
Sheffield Central	England	120365	170534	13529.2	8.89668	12.6049	121	112	69	92	118	115	83	93	77	88	80	86	1134	0.0838187
Westminster North	England	120014	103250	798.323	150.333	129.334	89	91	127	115	112	111	105	93	140	115	111	83	1292	1.61839
Thurrock	England	119874	112089	7498.06	15.9873	14.9491	135	132	144	119	111	114	106	111	108	116	104	121	1421	0.189516
Banbury	England	119315	114709	46368.7	2.57318	2.47384	43	26	46	57	29	39	24	22	12	20	43	28	389	0.00838928
Liverpool Riverside	England	118633	179650	3313.6	35.8019	54.216	98	72	78	65	105	64	67	105	98	91	98	92	1033	0.311746
Watford	England	117830	112253	3697.06	31.8713	30.3628	63	42	43	45	43	38	49	64	38	73	41	44	583	0.157693
Peterborough	England	117711	129986	17507.9	6.72331	7.42443	87	75	80	69	89	76	80	76	77	94	64	58	925	0.0528333
Birmingham Hall Green	England	117673	104994	1971.29	59.6933	53.2615	78	74	83	72	72	89	70	74	61	91	99	59	922	0.467713
Cambridge	England	117168	138860	3618.06	32.3842	38.3797	34	41	40	34	38	28	44	32	38	64	50	39	482	0.133221
Croydon Central	England	117055	102752	2566.09	45.616	40.0422	77	54	62	57	70	75	76	58	71	96	69	54	819	0.319162
West Suffolk	England	117033	108620	81829.9	1.4302	1.32739	43	60	43	43	35	24	61	41	43	52	72	54	571	0.00697789
Lewisham Deptford	England	116967	91419	1477.32	79.1753	61.8818	132	92	85	86	79	73	86	81	96	95	83	100	1088	0.73647
Vauxhall	England	116934	129344	900.826	129.808	143.584	164	118	91	99	94	91	87	128	111	128	91	82	1284	1.42536
Hayes and Harlington	England	116920	143809	4503.51	25.962	31.9326	113	98	155	161	105	152	119	104	124	165	135	132	1563	0.347063
Greenwich and Woolwich	England	116758	108910	1903.7	61.332	57.2095	88	80	86	96	84	102	112	85	72	85	67	84	1041	0.546829
Ashford	England	116546	110539	50367.2	2.31392	2.19466	38	33	35	60	44	58	42	37	43	39	41	34	504	0.0100065
South East Cambridgeshire	England	116288	108766	75064.3	1.54918	1.44897	34	47	33	25	40	33	31	22	25	31	36	39	396	0.00527548
Bradford West	England	115885	139455	3525.81	32.8676	39.5526	122	101	123	115	145	92	127	148	103	136	149	127	1488	0.422031
Hammersmith	England	115766	150445	1145.58	101.054	131.326	105	121	99	106	147	144	128	145	152	139	181	167	1634	1.42635
Bradford East	England	115621	115278	2845.53	40.6326	40.512	144	140	143	130	116	114	115	115	128	91	135	103	1474	0.518006
Edmonton	England	115592	100563	1974.31	58.548	50.9358	142	104	138	105	116	89	83	64	70	91	93	89	1184	0.599703
Erith and Thamesmead	England	115580	92363	2669.72	43.293	34.5966	79	80	96	105	95	137	87	52	78	58	61	68	996	0.373073
Coventry North East	England	115267	110244	2721.66	42.3518	40.5062	108	88	86	94	84	80	88	100	102	115	99	90	1134	0.416658
Huntingdon	England	115259	111299	33488.9	3.4417	3.32346	33	28	36	52	36	24	37	21	28	33	37	30	395	0.0117949
Twickenham	England	115181	98059	2948.01	39.0707	33.2628	66	46	62	58	49	67	38	56	75	73	49	45	684	0.232021
Chipping Barnet	England	115156	93600	3459.55	33.2864	27.0555	71	98	94	93	78	63	55	56	86	66	56	82	898	0.259571
Blackley and Broughton	England	114918	105812	2816.38	40.8034	37.5702	95	79	82	96	83	95	95	90	122	94	117	119	1167	0.414362
Gloucester	England	114908	91360	4328.63	26.5461	21.106	63	54	55	56	38	54	65	52	37	48	68	45	635	0.146698
Croydon South	England	114908	117403	3799.98	30.2391	30.8957	95	77	79	59	68	61	79	62	72	106	76	57	891	0.234475
Bury St Edmunds	England	114858	115810	50205.9	2.28774	2.3067	36	44	18	23	35	14	30	34	36	36	32	19	357	0.00711072
Walthamstow	England	114633	95536	1618.35	70.8332	59.0329	137	120	105	86	67	83	75	100	105	104	93	64	1139	0.703803
Cities of London and Westminster	England	114475	946397	1719.62	66.5697	550.351	221	256	264	174	218	166	169	123	166	179	196	217	2349	1.366
North East Cambridgeshire	England	114203	101789	72547	1.57419	1.40308	56	41	38	37	51	39	48	46	82	50	38	32	558	0.00769156
Folkestone and Hythe	England	114009	108373	44234.9	2.57735	2.44994	38	34	25	45	35	34	30	21	28	21	37	25	373	0.00843226
Kensington	England	113770	141518	896.1	126.961	157.927	151	110	114	121	125	113	117	135	151	162	141	143	1583	1.76654
Luton South	England	113515	125551	5578.83	20.3474	22.5049	122	90	138	113	130	98	109	81	80	114	76	103	1254	0.224778
Corby	England	113450	104023	55395.3	2.04801	1.87783	24	51	48	44	31	44	52	39	34	41	14	38	460	0.00830395
Dulwich and West Norwood	England	113240	91013	1483.7	76.3229	61.342	117	89	97	106	86	111	89	78	116	130	147	93	1259	0.848556
Manchester Gorton	England	113089	95369	2846.91	39.7234	33.4991	101	120	96	71	85	73	62	63	61	84	74	59	949	0.333344
Sleaford and North Hykeham	England	113086	103605	112237	1.00756	0.92309	53	32	47	37	39	47	50	30	44	33	29	16	457	0.00407173
Nottingham South	England	112763	158221	3256.52	34.6269	48.586	124	104	126	86	79	70	75	58	87	107	67	57	1040	0.31936
Plymouth Sutton and Devonport	England	112762	127339	2261.99	49.8508	56.2951	41	42	43	61	49	46	40	53	62	43	60	57	597	0.263927
Aylesbury	England	112583	102526	18548	6.06983	5.52762	43	35	39	37	31	26	27	32	36	59	41	50	456	0.0245849
Colchester	England	112562	112414	4572.86	24.6152	24.5829	40	65	53	33	41	37	44	42	36	63	72	69	595	0.130116
Canterbury	England	112440	117181	25820.5	4.35468	4.5383	41	23	43	42	49	42	39	29	34	31	27	27	427	0.0165373
South Cambridgeshire	England	112380	113150	62916.6	1.78617	1.79841	41	46	28	33	38	24	27	34	31	29	37	27	395	0.00627815
Taunton Deane	England	112116	115876	46250.3	2.42411	2.50541	59	59	61	45	43	28	33	24	22	14	13	17	418	0.00903778
Dewsbury	England	111648	100816	12606.4	8.85644	7.9972	46	50	72	73	63	73	44	58	45	47	32	35	638	0.0506091
Salford and Eccles	England	111628	134532	3174.31	35.166	42.3814	62	70	66	75	76	68	82	98	97	75	87	85	941	0.296442
Basingstoke	England	111606	113768	5891.49	18.9436	19.3106	84	32	34	22	20	34	30	13	27	46	35	56	433	0.0734959
Derby South	England	111531	130219	3122.07	35.7234	41.7092	134	73	72	98	76	67	83	78	96	129	154	97	1157	0.370587
Sittingbourne and Sheppey	England	111340	101151	28427	3.91671	3.55828	49	60	75	62	73	85	61	79	79	60	76	65	824	0.0289866
South Northamptonshire	England	111212	109967	61033.6	1.82214	1.80174	32	43	27	42	50	40	40	34	33	38	53	39	471	0.00771706
Reading East	England	110957	126522	2756.43	40.2539	45.9007	78	27	42	43	24	26	16	24	38	54	45	42	459	0.16652
Lewisham West and Penge	England	110747	79918	1220.31	90.7531	65.4899	66	75	84	69	69	101	73	70	66	110	88	100	971	0.795699
Esher and Walton	England	110579	95147	8053.95	13.7298	11.8137	38	44	50	31	35	29	20	33	42	34	39	83	478	0.0593498
Ipswich	England	110450	118557	3230.53	34.1894	36.6989	99	42	38	62	60	46	48	49	95	124	90	84	837	0.25909
Colne Valley	England	110437	90000	18038.9	6.12217	4.98923	57	42	80	44	38	42	27	36	35	42	52	73	568	0.0314876
Battersea	England	110431	88536	1097.42	100.627	80.6762	110	113	89	99	154	138	149	118	118	115	99	112	1414	1.28847
Coventry South	England	110204	140062	3289.03	33.5066	42.5846	65	65	80	67	64	88	55	51	53	100	99	90	877	0.266644
Cardiff South and Penarth	Wales	110049	122062	5702.24	19.2993	21.406	127	106	72	99	64	69	60	92	109	113	102	83	1096	0.192205
Leicester East	England	109873	100903	2329	47.176	43.3245	50	44	35	39	50	47	62	34	53	52	33	36	535	0.229712
Wycombe	England	109872	104472	13995.8	7.85038	7.46455	60	30	41	45	30	34	12	16	30	55	34	50	437	0.0312238
Wantage	England	109786	103740	58446.3	1.87841	1.77496	13	15	29	10	13	31	13	16	29	16	27	10	222	0.00379836
Hertford and Stortford	England	109661	98194	15662.1	7.00169	6.26954	99	27	30	50	30	29	44	28	35	33	34	46	485	0.0309665
Richmond (Yorks)	England	109643	109486	207778	0.527692	0.526936	31	19	27	25	21	28	15	19	24	19	15	23	266	0.00128021
North Swindon	England	109637	100756	10635.5	10.3086	9.47353	46	55	59	50	50	29	33	47	47	44	32	35	527	0.0495509
Warrington South	England	109596	112228	9094.03	12.0514	12.3408	34	41	39	33	34	37	49	41	29	40	37	24	438	0.0481635
Batley and Spen	England	109475	100543	5508.46	19.874	18.2525	72	50	82	69	101	77	75	79	46	59	67	98	875	0.158847
Exeter	England	109456	121662	3809.24	28.7343	31.9386	36	38	54	35	39	31	25	36	26	21	29	25	395	0.103695
Bristol South	England	109300	90777	2469.24	44.2646	36.7631	62	50	71	76	90	95	61	82	101	103	87	60	938	0.379874
Birmingham Yardley	England	109221	101282	2260.7	48.3129	44.8012	63	73	100	77	68	71	82	92	105	109	97	115	1052	0.465343
Meriden	England	108999	105613	14556.1	7.48819	7.25557	100	65	118	105	75	99	79	74	92	96	90	102	1095	0.075226
Crawley	England	108971	130562	4497.12	24.2313	29.0324	77	75	74	58	47	30	39	40	65	66	67	58	696	0.154766
Portsmouth South	England	108925	113807	1695.09	64.2591	67.1392	65	64	52	30	41	42	43	35	37	53	50	42	554	0.326826
Newbury	England	108896	116005	59679.4	1.82468	1.9438	45	14	30	32	33	22	29	29	42	62	40	26	404	0.00676951
Guildford	England	108883	120389	18865.5	5.77154	6.38144	24	23	27	14	20	12	16	13	32	29	28	20	258	0.0136758
Southampton Test	England	108863	111536	2351.28	46.2995	47.4364	105	65	62	55	58	58	42	48	53	38	65	70	719	0.305791
Welwyn Hatfield	England	108830	121511	11412.7	9.53584	10.647	39	43	38	43	48	40	68	53	44	59	47	49	571	0.0500318
Birmingham Perry Barr	England	108807	97539	2487.64	43.7391	39.2095	56	61	74	74	48	56	66	68	68	81	72	62	786	0.315962
Islington South and Finsbury	England	108784	175469	747.626	145.506	234.702	103	109	99	108	115	110	121	106	111	106	138	107	1333	1.78298
Hastings and Rye	England	108756	102904	18318.3	5.93702	5.61756	50	39	46	51	54	56	37	43	72	44	42	21	555	0.0302976
Yeovil	England	108739	111249	40100.8	2.71164	2.77424	36	31	59	24	39	26	39	51	32	28	28	27	420	0.0104736
Normanton Pontefract and Castleford	England	108711	110157	8639.84	12.5825	12.7499	61	60	91	67	88	53	63	81	101	76	81	76	898	0.103937
Sheffield Brightside and Hillsborough	England	108673	96619	2016.03	53.9045	47.9254	71	71	57	74	72	55	82	53	58	51	63	65	772	0.382931
Lincoln	England	108571	116699	6389.84	16.9912	18.2632	47	48	47	75	77	79	69	64	89	104	77	94	870	0.136154
Crewe and Nantwich	England	108501	106774	13619.1	7.96684	7.84003	43	60	51	39	46	37	23	49	20	35	34	32	469	0.034437
Bridgwater and West Somerset	England	108497	101162	112224	0.966793	0.901432	16	29	17	21	28	31	40	31	38	25	21	28	325	0.002896
Rochester and Strood	England	108482	107325	21263.9	5.10169	5.04728	57	72	63	80	78	96	61	52	94	81	115	75	924	0.0434539
Bracknell	England	108287	99919	7394.67	14.6439	13.5123	43	34	34	20	18	31	13	12	25	35	32	18	315	0.0425982
Mid Sussex	England	108144	99939	18812.5	5.74853	5.31239	37	20	24	32	14	33	17	11	27	26	28	15	284	0.0150964
Witney	England	107989	96388	71439.9	1.51161	1.34922	26	14	18	7	20	19	18	6	41	23	14	16	222	0.00310751
Eastbourne	England	107922	104509	5631.93	19.1625	18.5565	34	42	27	30	41	22	22	29	49	53	35	37	421	0.0747523
Rochdale	England	107783	106169	8555.32	12.5984	12.4097	71	79	92	120	121	94	75	67	86	72	54	72	1003	0.117237
Wellingborough	England	107542	98570	16547.2	6.49911	5.95691	50	65	95	34	39	34	43	65	74	64	81	80	724	0.0437537
North East Bedfordshire	England	107511	85703	54280.1	1.98067	1.5789	36	44	37	46	40	40	38	30	38	37	30	26	442	0.00814295
South West Hertfordshire	England	107442	97118	17383.6	6.18066	5.58677	63	46	35	45	32	51	40	37	57	36	35	32	509	0.0292805
Leyton and Wanstead	England	107411	84509	1531.14	70.1508	55.1933	133	108	91	94	83	98	104	86	71	89	94	83	1134	0.740622
Blackburn	England	107386	118877	4034.42	26.6175	29.4657	102	48	82	59	82	75	61	53	68	73	56	58	817	0.202507
East Surrey	England	107351	91498	25943.3	4.13791	3.52685	56	45	44	35	26	22	30	30	24	44	45	45	446	0.0171914
York Central	England	107244	110770	2348.35	45.6678	47.1692	30	52	49	36	24	22	22	26	29	30	39	38	397	0.169055
Chelmsford	England	107019	105737	4239.17	25.2453	24.9428	34	32	31	35	35	41	33	47	34	26	31	36	415	0.0978965
Islington North	England	106883	91309	738.038	144.82	123.719	111	104	119	123	95	73	97	97	87	84	83	93	1166	1.57986
Epsom and Ewell	England	106815	91004	5174.5	20.6426	17.587	37	26	28	37	27	29	19	15	57	51	42	36	404	0.0780751
Surrey Heath	England	106792	98736	10813	9.87623	9.1312	24	14	21	10	19	8	17	17	28	32	17	23	230	0.0212706
Oxford West and Abingdon	England	106758	105024	12873.6	8.29276	8.15807	30	18	16	22	23	33	26	22	30	24	29	24	297	0.0230704
Brighton Pavilion	England	106734	110867	2907.46	36.7104	38.1319	48	48	51	53	43	42	52	53	87	94	71	56	698	0.240072
Grantham and Stamford	England	106656	97965	68570.8	1.55541	1.42867	40	41	52	33	29	33	21	28	30	45	19	17	388	0.00565838
Wythenshawe and Sale East	England	106543	119794	3655.49	29.1461	32.771	69	77	88	70	48	54	59	60	62	69	67	93	816	0.223226
Dartford	England	106506	107317	8945.69	11.9058	11.9965	93	56	78	77	73	73	74	64	79	57	74	95	893	0.0998246
Woking	England	106498	99019	9897.75	10.7598	10.0042	39	26	20	16	24	20	12	16	17	13	20	23	246	0.0248541
Tooting	England	106333	84369	1123.18	94.6714	75.1162	101	102	91	75	110	123	100	116	98	107	81	72	1176	1.04703
Weston-Super-Mare	England	106211	96380	15869.3	6.69287	6.07337	44	42	36	34	35	31	29	44	18	22	25	39	399	0.0251429
Doncaster Central	England	106175	127927	6069.2	17.4941	21.0781	87	82	82	46	72	61	96	100	76	110	63	67	942	0.15521
Mitcham and Morden	England	106063	79153	1644.58	64.4927	48.1298	95	59	68	65	73	50	72	67	71	69	85	65	839	0.510162
Eastleigh	England	106040	101076	7813.22	13.5719	12.9365	44	27	36	28	25	33	20	27	21	23	26	31	341	0.043644
Harrow West	England	106027	91319	1785.26	59.3901	51.1515	54	51	56	42	64	34	31	67	51	43	28	22	543	0.304157
Chichester	England	105945	112790	64678.1	1.63804	1.74387	25	27	29	26	39	27	23	33	24	15	18	13	299	0.00462289
Harrow East	England	105861	82816	2370.9	44.6502	34.9302	45	60	63	59	81	36	46	59	59	71	62	66	707	0.298199
South West Bedfordshire	England	105859	89277	12660.7	8.36123	7.05151	70	101	99	88	103	72	79	87	96	85	97	95	1072	0.0846715
Tunbridge Wells	England	105859	102450	24807	4.26731	4.12989	40	32	29	30	32	19	22	24	32	24	22	16	322	0.0129802
Uxbridge and South Ruislip	England	105845	110361	3005.68	35.215	36.7175	80	71	86	65	69	77	78	58	66	125	88	87	950	0.316069
Lewisham East	England	105789	82178	1585.81	66.7097	51.8208	59	44	68	63	55	59	46	43	53	50	63	47	650	0.409885
Saffron Walden	England	105515	103123	79542.8	1.32652	1.29645	65	38	37	43	29	50	32	33	31	53	40	39	490	0.00616021
North Shropshire	England	105488	99116	93521	1.12796	1.05983	29	31	26	29	20	23	27	24	27	34	31	17	318	0.0034003
Bournemouth East	England	105482	91053	2613.14	40.3661	34.8444	83	54	30	40	43	48	55	44	72	32	53	59	613	0.234584
Southampton Itchen	England	105410	102816	2534.18	41.5954	40.5718	77	94	89	79	66	68	113	60	54	56	30	69	855	0.337388
Birmingham Selly Oak	England	105397	87242	2186.38	48.2061	39.9025	59	64	57	69	63	57	69	47	59	74	62	58	738	0.337544
Mansfield	England	105296	97086	7669.69	13.7289	12.6584	79	46	53	35	33	35	33	42	56	65	57	42	576	0.0751008
Ilford North	England	105262	82696	2900.08	36.2962	28.515	101	67	77	59	83	78	86	82	71	74	77	50	905	0.31206
Horsham	England	105242	95053	34432.4	3.05648	2.76057	34	22	22	38	21	26	21	21	17	15	25	16	278	0.00807378
Aldershot	England	105221	100809	5298.35	19.8592	19.0265	40	25	27	30	30	17	55	37	45	35	30	29	400	0.0754952
Runnymede and Weybridge	England	105048	116963	9384.69	11.1935	12.4632	25	31	35	33	30	24	15	20	24	29	29	28	323	0.0344177
Cheltenham	England	104998	107762	3727.63	28.1675	28.909	46	43	50	40	65	47	51	61	100	97	94	57	751	0.201469
Enfield North	England	104981	98918	2518.5	41.6839	39.2765	100	81	104	97	98	81	80	51	74	73	68	40	947	0.376017
South West Norfolk	England	104949	97099	131267	0.799508	0.739707	50	40	28	42	23	23	30	38	29	20	34	38	395	0.00300914
Hornchurch and Upminster	England	104889	85518	5764.17	18.1967	14.8361	80	64	54	63	45	51	64	87	73	84	50	61	776	0.134625
Chelsea and Fulham	England	104743	109306	912.108	114.836	119.839	157	126	129	168	129	120	135	124	134	157	133	132	1644	1.80242
Dagenham and Rainham	England	104681	91786	4349.99	24.0647	21.1003	100	85	113	108	92	71	92	84	85	96	106	85	1117	0.256782
Bassetlaw	England	104476	100681	48042.4	2.17466	2.09567	76	65	80	99	94	79	99	78	61	93	68	59	951	0.019795
South Swindon	England	104400	107560	12373.8	8.43717	8.69255	29	34	30	21	28	36	44	44	41	42	50	39	438	0.0353973
Wells	England	104397	100235	57733.7	1.80825	1.73616	60	42	48	44	29	22	31	24	23	17	39	20	399	0.00691105
Wealden	England	104375	93305	57102.5	1.82785	1.63399	44	30	31	24	33	26	17	11	31	32	26	24	329	0.00576157
Somerton and Frome	England	104355	93132	95083.7	1.09751	0.979474	24	35	24	29	31	39	52	41	44	19	36	32	406	0.00426992
Coventry North West	England	104339	78867	3854.58	27.0689	20.4606	72	71	70	89	97	84	66	60	74	94	67	140	984	0.255281
Heywood and Middleton	England	104337	93904	7252.83	14.3857	12.9472	62	72	58	68	65	88	82	79	64	96	81	77	892	0.122986
Wokingham	England	104216	91088	15610.2	6.67613	5.83514	53	31	30	43	17	12	10	21	17	25	23	33	315	0.0201791
Burton	England	103941	106587	24337.9	4.27075	4.37947	31	52	29	33	30	22	37	45	33	35	29	19	395	0.0162299
Knowsley	England	103886	100055	5418.73	19.1716	18.4646	72	40	32	52	50	37	31	78	36	41	59	58	586	0.108143
Leigh	England	103837	89362	6706.9	15.4821	13.3239	55	46	72	65	56	50	63	67	76	88	60	81	779	0.116149
Gravesham	England	103752	86060	10495.9	9.88502	8.1994	77	54	59	46	95	65	74	89	58	53	85	58	813	0.0774589
South West Surrey	England	103751	96959	25631.1	4.04786	3.78287	27	28	29	18	30	32	18	15	14	31	18	12	272	0.0106121
Mid Bedfordshire	England	103726	87729	45750.5	2.26721	1.91755	36	49	46	53	51	38	37	38	32	53	43	26	502	0.0109725
Oldham West and Royton	England	103685	105762	3084.54	33.6145	34.2878	67	88	73	100	102	87	63	73	85	89	128	118	1073	0.347864
Calder Valley	England	103663	91964	30623.6	3.38507	3.00305	74	60	77	57	62	80	75	55	50	73	61	55	779	0.0254379
Windsor	England	103494	108525	14831.5	6.978	7.31721	58	44	79	106	38	48	35	31	51	67	48	45	650	0.0438257
Ashfield	England	103346	103904	10771.2	9.59468	9.64648	43	39	30	59	39	54	44	41	73	92	49	47	610	0.0566326
Bolton South East	England	103257	104309	3682.05	28.0434	28.3291	102	74	60	57	60	57	83	64	60	74	90	70	851	0.231121
Leicester West	England	103165	100923	2887.51	35.728	34.9516	113	129	80	98	97	93	116	147	154	175	127	99	1428	0.494544
Waveney	England	103120	97623	25150.6	4.1001	3.88154	16	32	26	26	23	30	25	50	29	20	16	18	311	0.0123655
Maidstone and The Weald	England	103117	104645	22368.1	4.61001	4.67832	23	28	36	26	39	39	34	38	29	31	41	18	382	0.0170779
Reigate	England	103102	105594	11182.9	9.21965	9.44249	36	44	35	19	22	19	16	15	22	45	37	40	350	0.0312979
Boston and Skegness	England	103045	101212	77882.8	1.32308	1.29954	36	33	42	38	46	34	33	47	40	42	22	16	429	0.00550828
Maidenhead	England	102970	99560	18341.4	5.61408	5.42816	53	28	48	38	18	29	22	22	56	66	45	26	451	0.0245892
North West Hampshire	England	102936	92264	58948	1.74622	1.56518	33	22	21	25	45	27	22	34	33	34	38	27	361	0.00612404
Oldham East and Saddleworth	England	102890	94809	10441.4	9.85405	9.08011	63	70	59	62	65	71	63	67	63	77	83	69	812	0.0777674
Reading West	England	102878	94062	5085.01	20.2316	18.4979	69	16	50	42	20	21	27	12	35	40	34	32	398	0.0782692
Shrewsbury and Atcham	England	102876	107705	60164.5	1.70991	1.79018	58	80	38	26	35	31	30	35	20	24	20	27	424	0.00704735
South Holland and The Deepings	England	102844	97028	84633.7	1.21517	1.14645	29	28	38	30	17	20	32	14	20	29	19	22	298	0.00352106
North Tyneside	England	102820	95265	4541.1	22.6421	20.9784	29	19	20	28	20	11	16	23	22	22	18	16	244	0.0537315
Bedford	England	102746	108789	3393.93	30.2735	32.054	67	32	49	47	68	89	72	55	46	49	55	36	665	0.195938
Halifax	England	102692	109921	5768.61	17.8018	19.055	96	83	114	87	77	70	76	80	76	82	73	56	970	0.168151
Wigan	England	102511	106110	6050.31	16.9431	17.5379	42	60	41	56	52	63	53	55	72	52	44	35	625	0.103301
Bradford South	England	102427	92052	4324.93	23.6829	21.284	119	93	110	114	140	99	88	97	77	106	96	120	1259	0.291103
Birmingham Northfield	England	102402	84355	2445.89	41.867	34.4885	91	77	74	77	109	93	79	70	71	75	48	59	923	0.377368
Harborough	England	102142	91589	20488.3	4.98539	4.47031	15	21	18	40	55	34	52	33	36	45	28	24	401	0.0195722
Bristol North West	England	102122	96609	16945	6.02668	5.70133	69	78	84	61	62	45	39	52	42	72	62	97	763	0.0450281
South Leicestershire	England	102033	110815	28451.5	3.58621	3.89487	45	65	31	69	77	65	95	88	69	70	68	79	821	0.0288561
Hemel Hempstead	England	101973	96504	10437.1	9.7702	9.24621	44	70	58	50	50	50	46	46	40	74	40	76	644	0.0617027
Harrogate and Knaresborough	England	101860	102071	14814.7	6.8756	6.88984	19	11	28	16	19	17	22	19	18	15	24	19	227	0.0153226
Rutland and Melton	England	101845	93672	111768	0.911222	0.838097	37	45	39	77	38	45	42	31	48	16	22	30	470	0.00420516
Loughborough	England	101667	99349	13057	7.78638	7.60885	94	57	43	57	46	71	49	62	64	61	49	64	717	0.0549129
Mid Norfolk	England	101581	90844	76034.7	1.33598	1.19477	13	12	20	13	21	12	20	18	10	18	14	8	179	0.00235419
Rochford and Southend East	England	101485	102660	20208.9	5.0218	5.07994	55	46	53	63	67	71	71	67	82	84	51	49	759	0.0375577
Bexhill and Battle	England	101304	92113	53084.6	1.90835	1.73521	25	40	24	19	23	20	33	21	38	30	19	10	302	0.00568904
Hertsmere	England	101271	96926	10115.5	10.0114	9.58189	47	48	42	14	39	35	50	61	59	52	59	43	549	0.0542729
South Norfolk	England	101252	93684	79247.3	1.27767	1.18217	34	20	22	16	19	7	32	16	17	17	27	18	245	0.00309159
Bognor Regis and Littlehampton	England	101235	85525	6361.88	15.9128	13.4434	29	30	38	52	43	50	16	41	31	42	19	24	415	0.0652323
St Helens South and Whiston	England	101185	104343	6417.34	15.7674	16.2595	50	73	63	46	61	58	51	75	88	80	92	101	838	0.130584
Bournemouth West	England	101080	103501	2715.53	37.223	38.1145	82	46	41	46	74	60	71	69	67	86	95	80	817	0.300862
Stroud	England	101058	93250	40084.6	2.52112	2.32633	26	37	28	32	41	26	30	26	51	36	34	25	392	0.00977932
Tonbridge and Malling	England	101047	95867	30065.8	3.36086	3.18857	41	24	31	52	50	34	38	29	26	37	24	24	410	0.0136368
St Austell and Newquay	England	101038	94968	40272.4	2.50886	2.35814	19	17	16	33	16	16	18	20	12	24	18	14	223	0.00553729
East Yorkshire	England	100980	92332	105679	0.955531	0.873699	13	23	18	20	32	17	28	29	27	28	31	27	293	0.00277253
Hitchin and Harpenden	England	100962	85737	25623.5	3.94021	3.34603	21	32	35	27	41	21	21	24	25	18	24	28	317	0.0123714
Stockton South	England	100945	91783	8434.08	11.9687	10.8824	31	24	32	23	17	14	11	21	23	15	32	55	298	0.0353328
Derby North	England	100926	98519	2950.84	34.2025	33.3868	58	73	37	66	57	44	40	47	57	90	130	91	790	0.267721
Newark	England	100906	97516	70157.8	1.43827	1.38995	33	57	46	33	39	28	42	21	55	36	51	56	497	0.00708403
Gillingham and Rainham	England	100817	85026	4180.26	24.1174	20.3399	80	50	44	67	39	73	72	20	49	60	43	47	644	0.154057
Beaconsfield	England	100689	100911	17623.8	5.71323	5.72583	77	52	71	81	28	47	22	34	41	43	50	56	602	0.0341583
Tewkesbury	England	100651	102104	36876.9	2.72938	2.76878	27	43	40	39	29	28	30	35	46	43	32	34	426	0.0115519
Luton North	England	100542	83509	1878.52	53.522	44.4547	67	85	85	89	95	95	77	44	43	49	61	52	842	0.448225
Hove	England	100489	88689	2411.17	41.6765	36.7826	38	37	40	38	29	33	39	70	36	56	87	58	561	0.232668
Worcester	England	100405	101926	3327.82	30.1714	30.6285	41	45	28	24	36	27	28	37	28	63	36	25	418	0.125608
Nottingham East	England	100347	112168	1870.64	53.6431	59.9623	83	71	91	67	72	79	65	68	64	76	61	53	850	0.45439
Manchester Withington	England	100344	82813	1727.62	58.0821	47.9346	108	63	87	68	93	94	85	85	82	96	99	61	1021	0.590985
Beverley and Holderness	England	100238	91294	82991.3	1.20781	1.10004	13	23	29	32	15	25	29	37	23	22	25	17	290	0.00349434
Broxbourne	England	100216	90691	6686.19	14.9885	13.5639	83	46	40	41	43	41	36	36	74	50	60	57	607	0.0907842
Devizes	England	100162	94073	102342	0.978697	0.9192	40	32	29	29	41	35	29	26	29	25	24	22	361	0.00352738
Walsall South	England	100091	103386	3304.33	30.2909	31.2881	77	74	68	50	61	56	61	77	79	150	107	97	957	0.28962
St Albans	England	99999	95321	6720.48	14.8797	14.1837	22	32	38	24	36	32	21	32	33	45	38	33	386	0.0574363
Stretford and Urmston	England	99980	130289	4679.52	21.3655	27.8424	50	36	56	53	42	38	46	38	49	53	64	51	576	0.12309
Enfield Southgate	England	99951	80743	3727.21	26.8166	21.6631	90	82	127	87	96	97	70	105	76	69	58	54	1011	0.271248
Chatham and Aylesford	England	99943	82602	6231.87	16.0374	13.2548	63	53	79	54	66	84	75	30	48	59	55	70	736	0.118103
North Somerset	England	99924	92157	23211.2	4.305	3.97037	41	23	20	33	22	26	23	18	24	22	18	21	291	0.0125371
Sunderland Central	England	99872	108938	3063.75	32.598	35.5571	66	54	53	64	42	56	69	64	57	82	57	64	728	0.237617
Solihull	England	99862	103020	3272.74	30.5132	31.4782	65	61	91	73	65	43	63	72	76	63	75	84	831	0.253915
Elmet and Rothwell	England	99844	87393	24602.5	4.05829	3.55221	34	34	43	26	31	28	32	28	31	40	45	55	427	0.017356
Bosworth	England	99787	88470	28903.9	3.45237	3.06084	50	49	19	35	46	41	41	56	37	49	49	54	526	0.0181983
Worsley and Eccles South	England	99746	82887	5963.38	16.7264	13.8993	41	58	35	30	62	51	35	56	51	47	53	51	570	0.0955834
Buckingham	England	99702	84036	86691.5	1.15008	0.969368	31	22	50	20	38	25	18	18	35	27	45	26	355	0.00409498
Tynemouth	England	99332	93685	3976.45	24.9801	23.5599	13	22	15	16	18	12	11	12	25	24	43	27	238	0.0598523
Skipton and Ripon	England	99316	99519	209424	0.474235	0.475204	25	22	28	31	23	19	28	18	26	47	22	13	302	0.00144205
Braintree	England	99255	85804	46756.5	2.12281	1.83512	33	43	43	25	23	19	38	30	33	18	33	19	357	0.0076353
Fareham	England	99240	92194	6641.62	14.9421	13.8813	16	7	11	25	9	8	8	11	7	16	17	15	150	0.0225849
Birmingham Erdington	England	99197	94107	2205.05	44.9862	42.6779	40	62	55	66	62	67	43	41	53	46	61	52	648	0.29387
South West Wiltshire	England	99189	94609	73744.4	1.34504	1.28293	41	26	41	23	33	37	21	25	20	26	30	18	341	0.00462408
Central Suffolk and North Ipswich	England	99167	87080	79622.7	1.24546	1.09366	34	28	22	35	42	36	29	21	37	74	30	39	427	0.00536279
Norwich South	England	99144	123033	3032.28	32.6962	40.5744	45	35	40	24	37	28	47	26	38	20	29	30	399	0.131584
Tiverton and Honiton	England	99004	89787	90470.3	1.09433	0.992447	15	12	17	15	13	18	12	21	14	13	8	12	170	0.00187907
Ealing Southall	England	98980	84949	1793.94	55.1746	47.3533	44	57	73	64	57	78	71	62	76	67	50	47	746	0.415844
Suffolk Coastal	England	98968	103746	78372.1	1.2628	1.32376	17	27	28	30	29	25	29	48	41	19	23	17	333	0.00424896
Don Valley	England	98927	84634	25084.4	3.94376	3.37397	65	43	54	45	58	45	55	47	59	67	84	62	684	0.0272679
Newcastle upon Tyne East	England	98768	106096	1974.7	50.0167	53.7277	26	29	83	39	26	39	41	43	26	40	33	18	443	0.224338
Hereford and South Herefordshire	England	98758	99928	72414.1	1.3638	1.37995	27	20	30	22	37	24	26	25	20	24	21	20	296	0.0040876
Rayleigh and Wickford	England	98674	76875	11887.2	8.30088	6.46706	65	26	40	24	37	34	28	22	22	34	27	36	395	0.0332291
Torridge and West Devon	England	98555	89645	171678	0.574067	0.522168	14	13	22	19	4	13	12	17	8	12	10	14	158	0.000920325
Portsmouth North	England	98535	104153	4319.36	22.8124	24.1131	47	50	40	32	32	25	28	39	41	50	36	48	468	0.108349
Doncaster North	England	98520	83557	25701	3.83332	3.25112	80	59	49	58	54	43	77	82	60	54	73	50	739	0.0287538
Henley	England	98515	96033	68405.4	1.44016	1.40388	49	17	31	40	20	23	15	9	24	18	30	30	306	0.00447333
Bury South	England	98509	81534	4847.86	20.3201	16.8186	87	51	51	46	74	52	64	69	59	96	62	104	815	0.168115
Makerfield	England	98509	77685	5587.09	17.6316	13.9044	38	37	53	41	39	53	37	34	43	44	34	44	497	0.0889552
Winchester	England	98455	112285	32490.9	3.03023	3.45589	18	14	13	15	21	9	9	20	17	29	16	7	188	0.00578624
Dover	England	98442	89093	21577.2	4.56232	4.12904	33	42	40	48	63	55	48	42	45	51	75	34	576	0.0266949
Wyre Forest	England	98421	88991	19540.4	5.0368	4.55421	86	62	57	87	76	55	40	67	90	122	73	91	906	0.0463655
Romford	England	98396	91508	2939.71	33.4714	31.1283	92	68	52	67	69	56	73	65	70	67	56	71	806	0.274177
Birmingham Edgbaston	England	98356	106190	2830.36	34.7503	37.5182	66	68	84	64	78	64	74	59	83	77	97	57	871	0.307734
Vale of Glamorgan	Wales	98326	87134	32170.4	3.05641	2.70851	45	24	54	41	41	39	36	49	36	39	39	39	482	0.0149827
Warwick and Leamington	England	98265	105246	9019.51	10.8947	11.6687	42	72	36	55	61	37	37	38	38	42	40	34	532	0.0589833
Bootle	England	98206	96701	2781.47	35.3072	34.7661	83	53	48	48	59	29	40	59	55	61	41	54	630	0.226499
Altrincham and Sale West	England	98202	87994	5093.49	19.2799	17.2758	28	24	55	30	30	38	42	33	34	40	49	46	449	0.0881517
Cannock Chase	England	98119	88792	7888.23	12.4387	11.2563	26	40	33	57	29	29	33	16	29	33	44	41	410	0.0519762
Arundel and South Downs	England	98118	86569	64649.4	1.51769	1.33905	24	28	30	32	28	17	38	25	27	30	31	26	336	0.00519726
Chorley	England	98116	83790	15520.3	6.32177	5.39872	38	27	33	47	51	50	51	56	50	50	37	34	524	0.0337621
Carshalton and Wallington	England	98068	80370	2549.77	38.4615	31.5205	82	70	64	52	70	56	59	38	37	76	68	59	731	0.286692
Rugby	England	97991	92801	24657.4	3.97411	3.76362	51	52	57	63	62	61	49	40	54	47	48	48	632	0.0256313
Garston and Halewood	England	97924	96055	6365.2	15.3843	15.0907	53	57	58	45	39	37	46	47	55	39	37	52	565	0.0887639
Torbay	England	97899	94630	9173.66	10.6717	10.3154	40	34	42	38	36	32	27	39	33	48	34	33	436	0.0475274
South Thanet	England	97878	92532	13761.3	7.11254	6.72406	40	43	41	46	42	64	50	44	61	72	60	76	639	0.0464345
Gosport	England	97877	83089	3888.41	25.1714	21.3684	35	42	24	48	52	32	30	43	26	41	26	61	460	0.1183
North East Hampshire	England	97856	87522	40146.6	2.43747	2.18006	18	14	21	17	33	25	23	18	18	15	22	23	247	0.00615245
Sutton and Cheam	England	97846	84331	1834.93	53.3242	45.9588	58	58	56	36	40	75	69	44	49	60	76	58	679	0.370042
Great Yarmouth	England	97796	95968	18233.3	5.36358	5.26333	23	31	19	29	32	31	43	18	32	25	29	19	331	0.0181536
East Worthing and Shoreham	England	97759	85071	5736.6	17.0413	14.8295	45	59	36	29	49	26	23	30	34	21	35	24	411	0.0716452
Nottingham North	England	97727	86400	2334.19	41.8676	37.0149	54	35	49	54	64	44	44	55	49	50	32	52	582	0.249337
Thirsk and Malton	England	97727	97605	213870	0.456947	0.456376	13	20	18	17	15	28	20	19	30	23	19	16	238	0.00111283
Chippenham	England	97600	89071	16762.2	5.82261	5.31379	29	25	18	13	22	32	20	25	15	20	14	14	247	0.0147355
Ribble Valley	England	97548	102380	63276.2	1.54162	1.61799	35	21	47	65	74	49	52	36	34	38	49	21	521	0.00823374
Spelthorne	England	97456	86402	5115.72	19.0503	16.8895	44	40	36	25	30	23	34	22	50	53	57	31	445	0.0869868
Selby and Ainsty	England	97341	87696	84777.3	1.1482	1.03443	24	17	18	22	25	27	32	18	15	22	23	19	262	0.00309045
North Dorset	England	97290	89369	88060.6	1.10481	1.01486	25	15	26	15	26	15	28	39	18	17	22	24	270	0.00306607
South Ribble	England	97254	82544	23276.6	4.17819	3.54623	10	20	10	25	32	15	19	45	30	27	29	19	281	0.0120722
Morley and Outwood	England	97221	95234	6860.62	14.1709	13.8813	69	31	69	104	96	69	60	104	77	57	64	64	864	0.125936
Epping Forest	England	97217	84944	12624.6	7.70062	6.72847	91	70	81	69	87	64	81	63	75	64	69	61	875	0.0693093
Keighley	England	97207	90798	16444.4	5.91126	5.52152	50	41	37	55	48	59	63	45	71	72	71	42	654	0.0397704
South Basildon and East Thurrock	England	97174	83658	14570.8	6.6691	5.74149	95	80	78	72	47	72	85	108	59	94	87	110	987	0.0677383
Wimbledon	England	97160	90908	2117.89	45.8758	42.9238	101	49	74	55	91	59	55	46	64	74	84	75	827	0.390483
Stoke-on-Trent North	England	97159	84922	4219.14	23.0281	20.1278	48	42	37	35	39	53	30	48	43	31	46	30	482	0.114241
St Helens North	England	97125	81573	8378.99	11.5915	9.73542	48	39	42	59	63	34	41	44	50	35	52	46	553	0.0659984
South Derbyshire	England	97075	80664	33812.9	2.87095	2.3856	27	34	27	47	48	45	26	46	23	27	35	42	427	0.0126283
Louth and Horncastle	England	96994	93472	140241	0.691624	0.66651	11	22	17	19	32	28	32	11	23	31	26	14	266	0.00189674
The Cotswolds	England	96941	96990	123972	0.781962	0.782357	38	51	36	32	30	31	34	21	37	39	18	28	395	0.00318622
Rossendale and Darwen	England	96919	79317	21745.3	4.45701	3.64755	48	35	52	36	58	47	53	55	42	66	56	53	601	0.0276382
Charnwood	England	96893	80092	17152.6	5.64889	4.66939	58	55	34	46	75	51	45	41	67	88	72	69	701	0.0408685
Scarborough and Whitby	England	96862	96166	74657.8	1.29741	1.28809	16	17	30	28	29	30	25	22	23	31	42	30	323	0.00432641
Bristol East	England	96784	79192	2374.93	40.7524	33.345	69	63	84	42	62	51	60	61	75	81	64	54	766	0.322536
Newcastle upon Tyne Central	England	96776	142313	2443.32	39.6083	58.2456	46	52	69	48	51	49	35	48	59	41	48	50	596	0.24393
North East Hertfordshire	England	96756	86323	50226.5	1.92639	1.71867	33	41	16	22	21	25	28	19	26	27	29	44	331	0.00659014
Huddersfield	England	96719	105539	4703.3	20.5641	22.4393	56	39	78	57	66	57	54	44	32	40	71	46	640	0.136075
City of Durham	England	96680	107253	18669.2	5.17859	5.74493	20	13	27	20	18	23	14	23	25	25	10	22	240	0.0128554
Northampton South	England	96610	101743	3294.88	29.3212	30.8791	38	59	67	69	60	56	75	74	49	55	79	72	753	0.228536
East Hampshire	England	96597	90079	46361.4	2.08356	1.94297	15	10	18	28	28	17	37	31	18	28	22	10	262	0.00565125
Poole	England	96546	105651	4089.6	23.6077	25.8341	66	63	49	48	72	41	65	59	45	71	58	54	691	0.168965
Broxtowe	England	96507	82063	6579.06	14.6688	12.4734	52	53	58	41	43	60	49	45	52	41	33	43	570	0.0866385
East Devon	England	96452	102566	34208.1	2.81957	2.9983	18	15	25	22	17	17	19	13	25	16	12	10	209	0.00610967
Bolton North East	England	96354	91254	3594.76	26.804	25.3853	78	60	68	57	78	94	70	66	56	55	83	69	834	0.232004
Rushcliffe	England	96246	88031	30932.2	3.11152	2.84594	44	46	51	16	19	25	31	39	49	41	37	29	427	0.0138044
Filton and Bradley Stoke	England	96230	119186	9677.81	9.94337	12.3154	36	25	21	36	23	32	33	38	32	44	40	31	391	0.0404017
West Dorset	England	96147	102494	103843	0.925891	0.987012	26	33	37	28	27	25	41	37	19	26	26	21	346	0.00333196
Wentworth and Dearne	England	96143	88899	9026.13	10.6516	9.84908	68	63	46	32	52	55	42	59	48	62	53	58	638	0.0706837
Wakefield	England	96094	105985	7785.51	12.3427	13.6131	46	41	59	65	63	48	63	57	43	52	49	44	630	0.0809195
Leeds East	England	96014	95326	3367.93	28.5083	28.304	53	46	68	51	39	48	47	46	51	42	93	72	656	0.194778
Stafford	England	96008	101614	29100.8	3.29915	3.49179	23	17	18	16	25	23	22	19	30	25	25	22	265	0.00910627
Broadland	England	96000	84390	76502.8	1.25486	1.1031	28	9	14	18	10	5	37	16	13	15	9	11	185	0.00241821
Worthing West	England	95942	94746	3193.61	30.0419	29.6674	26	26	18	23	26	30	24	17	15	14	18	24	261	0.0817258
North West Norfolk	England	95933	96039	86068.6	1.11461	1.11584	23	27	22	36	27	17	38	17	24	21	13	21	286	0.00332293
Sherwood	England	95873	84449	30722.5	3.12062	2.74877	35	43	22	29	22	38	22	43	38	26	33	20	371	0.0120759
Mole Valley	England	95839	98672	36944.9	2.59411	2.67079	17	37	33	21	21	17	23	23	24	27	27	21	291	0.0078766
Mid Worcestershire	England	95838	91766	44093.2	2.17353	2.08118	50	54	57	46	72	44	52	50	68	78	45	45	661	0.014991
Stevenage	England	95766	94164	6341.64	15.1011	14.8485	63	54	44	40	18	34	28	16	31	23	27	25	403	0.0635483
Kettering	England	95748	88833	23349	4.10073	3.80458	60	53	48	44	47	36	35	37	44	46	42	31	523	0.0223993
South Staffordshire	England	95746	77229	27376.2	3.49742	2.82103	39	25	31	36	48	37	27	28	41	31	41	24	408	0.0149035
Tamworth	England	95731	88052	17968.7	5.32764	4.90029	24	37	29	44	20	28	28	24	39	34	20	31	358	0.0199235
West Lancashire	England	95672	95389	26235.6	3.64665	3.63586	55	58	73	43	65	32	26	43	26	36	33	29	519	0.0197823
North Thanet	England	95651	84430	14245.4	6.71454	5.92684	41	18	25	55	43	82	51	38	43	43	45	42	526	0.0369243
Ruislip Northwood and Pinner	England	95525	79137	4951.04	19.2939	15.9839	54	62	87	71	55	61	73	51	59	73	67	51	764	0.154311
Warrington North	England	95513	104179	9143.15	10.4464	11.3942	49	47	47	78	48	45	61	46	47	62	70	31	631	0.0690134
Halton	England	95395	87776	6208.64	15.3649	14.1377	53	33	54	69	40	39	64	60	42	41	46	34	575	0.0926129
Bolsover	England	95354	86776	22640.2	4.21171	3.83283	26	50	40	48	25	37	26	30	47	57	42	33	461	0.020362
Bolton West	England	95279	85269	7176.91	13.2758	11.881	37	48	44	53	46	57	32	53	30	59	45	64	568	0.0791426
Shipley	England	95229	79450	9500.99	10.0231	8.36229	52	46	86	101	73	66	84	70	60	58	63	54	813	0.08557
York Outer	England	95189	91481	24853.1	3.83006	3.68087	22	18	23	25	27	20	20	28	23	11	17	22	256	0.0103005
Kingston upon Hull North	England	95188	80127	2489.8	38.2312	32.1821	50	88	112	52	64	65	56	59	69	101	128	106	950	0.381557
Preston	England	94952	112999	2695.01	35.2325	41.9289	65	44	42	58	57	60	40	67	41	40	43	58	615	0.228199
Erewash	England	94930	85722	6002.31	15.8156	14.2815	65	60	44	53	64	65	69	51	55	36	27	42	631	0.105126
Sevenoaks	England	94915	86679	24961.2	3.8025	3.47255	58	32	40	44	60	56	36	52	63	84	58	56	639	0.0255997
Walsall North	England	94841	90964	2691.27	35.2403	33.7997	70	72	53	41	67	74	71	70	76	69	102	94	859	0.31918
North West Leicestershire	England	94814	100888	27932.8	3.39436	3.61181	43	52	32	28	46	52	40	53	35	44	52	48	525	0.0187951
Middlesbrough	England	94757	113729	2981.58	31.7808	38.1439	65	72	76	69	77	51	41	51	62	66	66	59	755	0.253222
Bromsgrove	England	94744	86399	21696.8	4.36672	3.9821	105	57	61	60	54	62	44	45	69	92	91	48	788	0.0363186
Sutton Coldfield	England	94679	84047	5765.62	16.4213	14.5773	50	37	18	47	57	39	31	41	49	45	46	45	505	0.0875881
Daventry	England	94676	90931	74843.4	1.26499	1.21495	38	46	57	52	50	40	34	35	36	32	33	40	493	0.00658708
Hemsworth	England	94507	79424	14997.3	6.3016	5.29588	47	52	33	69	50	38	37	45	71	64	45	63	614	0.0409407
Rother Valley	England	94452	80925	16677.6	5.66339	4.85231	47	40	43	47	40	37	37	49	42	41	33	50	506	0.03034
Gateshead	England	94334	104182	2553.15	36.9481	40.8053	42	48	59	47	40	45	36	36	44	40	39	37	513	0.200929
City of Chester	England	94310	107230	13377.2	7.05007	8.01589	29	48	30	37	52	38	32	35	61	55	52	58	527	0.0393955
Lichfield	England	94175	88470	32906.2	2.86193	2.68855	34	23	15	23	25	19	27	11	17	19	22	21	256	0.0077797
Brentwood and Ongar	England	94030	87809	31670.9	2.96897	2.77255	68	73	49	61	47	58	57	55	53	65	72	60	718	0.0226707
Warley	England	93966	84551	1935.5	48.5487	43.6843	57	85	70	46	73	67	73	68	83	66	78	60	826	0.426763
Faversham and Mid Kent	England	93873	83882	39075.5	2.40235	2.14666	61	47	44	50	44	47	57	49	59	65	43	47	613	0.0156876
North Devon	England	93825	96613	110505	0.84906	0.87429	23	17	19	21	16	26	38	25	16	26	23	16	266	0.00240714
Harlow	England	93755	90407	7969.14	11.7648	11.3446	67	46	64	52	55	23	36	50	53	73	73	89	681	0.0854546
Putney	England	93752	73281	1301.42	72.0383	56.3086	56	66	79	64	61	78	75	82	93	89	79	101	923	0.709226
Cleethorpes	England	93670	87850	34722.5	2.69767	2.53006	46	28	34	44	47	36	53	44	38	68	62	47	547	0.0157535
Sheffield Heeley	England	93611	75044	2738.35	34.1852	27.4048	59	48	40	37	34	51	43	63	51	56	55	57	594	0.216919
Chesterfield	England	93598	98960	4735.32	19.7659	20.8983	36	38	37	58	27	41	45	58	48	43	39	39	509	0.10749
Gedling	England	93566	75232	3814.72	24.5276	19.7215	29	22	30	52	43	43	31	30	40	45	27	31	423	0.110886
Leeds West	England	93510	87074	3023.78	30.9248	28.7964	72	73	111	65	71	89	87	82	89	112	94	125	1070	0.353861
Macclesfield	England	93350	89467	30173.8	3.09374	2.96505	20	12	11	19	21	17	21	14	18	19	30	24	226	0.00748993
Sheffield South East	England	93345	113107	2523.94	36.9838	44.8136	78	73	89	91	55	51	50	54	52	89	70	50	802	0.317757
Gainsborough	England	93257	80297	120306	0.775166	0.667441	20	23	18	20	23	26	26	34	38	50	32	34	344	0.00285938
Chesham and Amersham	England	93250	83255	19634.8	4.74921	4.24017	39	10	37	13	20	22	4	4	24	30	26	29	258	0.0131399
New Forest East	England	93242	87441	41566.2	2.24322	2.10366	31	36	26	19	29	21	14	38	15	28	41	26	324	0.00779479
Brighton Kemptown	England	93197	84417	4266.28	21.845	19.787	38	36	41	36	43	71	64	34	57	95	68	58	641	0.150248
West Worcestershire	England	92745	87702	70528.9	1.31499	1.24349	64	22	33	16	36	30	22	40	44	43	29	30	409	0.00579904
Hartlepool	England	92665	88452	9842.31	9.41497	8.98692	44	36	41	44	44	40	39	62	53	69	47	37	556	0.0564908
Salisbury	England	92655	94497	61260.3	1.51248	1.54255	35	37	31	16	41	37	24	20	26	14	31	18	330	0.00538685
Havant	England	92627	86053	7094.38	13.0564	12.1297	36	24	28	27	35	26	27	30	18	21	10	17	299	0.042146
Leeds North East	England	92528	70953	3949.43	23.4282	17.9654	44	62	70	52	67	60	53	62	44	51	68	45	678	0.17167
Liverpool Wavertree	England	92527	83671	1708.06	54.1707	48.9859	78	47	59	48	45	52	25	52	79	62	54	49	650	0.380548
Middlesbrough South and East Cleveland	England	92526	74590	19977.1	4.6316	3.73378	31	35	39	39	50	29	36	62	39	25	23	36	444	0.0222254
West Bromwich West	England	92442	98990	2749.92	33.6162	35.9974	94	123	121	92	64	93	81	86	117	115	109	106	1201	0.43674
Congleton	England	92379	81285	21100.5	4.37804	3.85227	22	27	21	23	19	13	33	23	10	19	27	20	257	0.0121798
South Suffolk	England	92302	84509	66947.2	1.37873	1.26232	43	28	25	26	25	22	32	37	25	48	45	36	392	0.00585536
North West Durham	England	92276	78050	70102.8	1.3163	1.11336	28	17	25	18	25	14	11	19	17	15	19	16	224	0.00319531
Stockton North	England	92251	99027	12540.4	7.35632	7.89665	20	30	29	24	31	23	37	38	37	21	44	56	390	0.0310995
Barnsley East	England	92248	75244	8681.69	10.6256	8.66698	51	58	45	66	71	37	45	34	55	53	59	75	649	0.074755
Stalybridge and Hyde	England	92205	75713	6323.08	14.5823	11.9741	52	47	51	31	52	51	59	49	63	51	66	49	621	0.0982116
South Dorset	England	92191	83647	39139.5	2.35544	2.13715	33	27	27	17	18	16	32	22	19	18	13	13	255	0.00651515
Cardiff West	Wales	92142	81367	5098.83	18.0712	15.958	116	70	72	61	60	58	72	54	71	81	66	63	844	0.165528
Kingston upon Hull East	England	92056	91928	3282.26	28.0466	28.0076	60	53	63	43	35	22	30	41	42	47	33	22	491	0.149592
Basildon and Billericay	England	92005	99599	6023.18	15.2751	16.5359	88	62	82	68	52	44	62	87	88	97	95	70	895	0.148593
Plymouth Moor View	England	91970	89215	3441.54	26.7235	25.923	30	40	26	26	21	30	18	30	34	26	21	28	330	0.0958873
The Wrekin	England	91920	88137	34527.6	2.66222	2.55265	24	28	28	29	32	23	19	22	25	24	40	21	315	0.00912313
Harwich and North Essex	England	91871	81346	42085.9	2.18294	1.93285	40	18	38	48	25	43	21	34	31	22	24	31	375	0.00891034
Hyndburn	England	91854	88700	9026.31	10.1763	9.82683	40	54	45	52	57	41	47	37	58	68	70	95	664	0.0735628
Nuneaton	England	91720	82162	8302.31	11.0475	9.89628	80	75	66	59	82	63	75	96	108	89	93	79	965	0.116233
Bath	England	91661	105098	2867.55	31.9649	36.6507	27	28	31	11	16	18	17	27	14	18	22	8	237	0.0826488
Eltham	England	91573	70787	2159.32	42.4082	32.7821	78	49	74	82	77	85	96	49	59	77	59	66	851	0.394105
Truro and Falmouth	England	91447	98108	45575.9	2.00648	2.15263	9	12	9	27	14	10	11	11	10	7	10	8	138	0.00302792
Telford	England	91414	98346	5053.63	18.0888	19.4605	47	47	49	51	45	36	34	34	33	33	37	29	475	0.0939918
Cheadle	England	91348	87873	3937.59	23.199	22.3165	60	54	72	68	54	61	62	42	71	68	81	47	740	0.187932
Newcastle upon Tyne North	England	91277	82253	7093.77	12.8672	11.5951	19	29	16	21	13	17	25	19	16	16	43	20	254	0.0358061
Liverpool Walton	England	91203	89202	1975.84	46.1591	45.1464	90	56	71	80	70	58	67	78	80	96	78	89	913	0.462082
Darlington	England	91147	90185	3003.76	30.3443	30.024	62	54	57	54	78	55	59	75	53	57	61	38	703	0.23404
High Peak	England	91111	81084	54025.4	1.68645	1.50085	30	29	17	17	27	28	24	21	24	27	27	21	292	0.00540486
Ashton-under-Lyne	England	91095	88828	2778.77	32.7825	31.9666	42	66	74	79	83	73	53	78	43	98	73	83	845	0.304091
North East Derbyshire	England	91088	76196	22823.8	3.99092	3.33844	25	20	29	22	18	35	17	27	32	18	17	26	286	0.0125308
Bromley and Chislehurst	England	90994	86376	2940.82	30.9418	29.3714	56	37	50	72	63	64	62	39	54	76	64	60	697	0.237009
Meon Valley	England	90917	86147	40227.1	2.26009	2.14152	23	19	13	16	18	9	13	17	19	9	13	20	189	0.00469832
Southport	England	90734	86398	7773.08	11.6729	11.115	46	26	46	17	26	25	19	28	40	30	29	38	370	0.0476002
Liverpool West Derby	England	90604	74230	2062.93	43.92	35.9828	79	54	28	53	66	42	33	43	56	45	64	54	617	0.299089
Rotherham	England	90578	99224	4508.55	20.0903	22.008	55	48	61	69	70	56	42	72	61	63	55	70	722	0.16014
Newcastle-under-Lyme	England	90469	88443	8110.92	11.154	10.9042	31	31	34	28	39	18	30	19	35	47	44	34	390	0.0480833
North Warwickshire	England	90274	94024	26648.5	3.38759	3.52831	72	56	74	95	70	75	56	63	76	85	49	56	827	0.0310337
Chingford and Woodford Green	England	90244	70424	1905.12	47.3692	36.9657	105	83	80	65	76	72	79	76	78	87	88	87	976	0.512304
Cardiff Central	Wales	90243	114349	1683.96	53.5898	67.9049	76	64	83	60	80	92	76	90	104	116	98	66	1005	0.596809
Pendle	England	90131	84727	16938	5.32123	5.00218	59	43	63	34	52	41	39	57	44	60	47	31	570	0.0336521
Scunthorpe	England	90096	93343	18266.2	4.93238	5.11014	49	35	30	43	84	43	36	41	34	45	75	54	569	0.0311504
North Wiltshire	England	90028	81916	71424.5	1.26046	1.14689	22	13	12	42	22	27	10	22	18	11	25	15	239	0.00334619
Sheffield Hallam	England	90018	68564	4433.65	20.3033	15.4644	42	43	48	42	40	46	38	53	35	56	49	69	561	0.126532
Redditch	England	90015	84987	14864.3	6.05579	5.71753	82	31	22	26	50	63	26	34	53	35	33	41	496	0.0333686
Central Devon	England	89945	81920	141494	0.635681	0.578965	18	7	20	12	6	14	17	20	8	16	10	5	153	0.00108132
Pudsey	England	89915	79812	5497.18	16.3566	14.5187	53	41	56	100	63	53	71	60	57	83	68	79	784	0.142619
Orpington	England	89889	78656	7872.51	11.4181	9.99122	57	82	75	56	51	59	55	40	47	55	54	96	727	0.0923466
Stourbridge	England	89871	74201	2741.07	32.7868	27.0701	46	44	66	40	52	38	42	58	70	85	50	39	630	0.229837
Wolverhampton South East	England	89747	84417	2475.22	36.2582	34.1048	71	66	105	65	50	65	65	73	76	78	83	62	859	0.34704
Lewes	England	89737	86750	37332.4	2.40373	2.32372	19	19	24	21	19	18	12	25	23	36	13	8	237	0.00634837
Stoke-on-Trent South	England	89709	79232	3284.95	27.3091	24.1197	32	26	23	29	27	37	40	34	38	49	49	41	425	0.129378
Southend West	England	89708	77551	2414.01	37.1615	32.1254	49	51	69	58	72	80	105	78	92	79	62	47	842	0.348798
Beckenham	England	89693	69341	3448.43	26.0098	20.108	46	44	54	41	69	61	54	42	40	47	43	52	593	0.171963
West Bromwich East	England	89565	87353	2781.61	32.199	31.4038	44	44	48	49	51	49	65	50	75	89	75	48	687	0.24698
North Cornwall	England	89497	88625	121016	0.739547	0.732341	15	16	9	10	12	34	9	13	9	11	4	7	149	0.00123124
Wallasey	England	89496	73713	3975.01	22.5146	18.5441	19	20	16	16	30	37	25	52	43	41	42	33	374	0.0940877
Wolverhampton North East	England	89428	92803	2475.82	36.1206	37.4838	53	35	40	23	31	40	32	40	51	41	51	45	482	0.194683
Witham	England	89303	80526	38535.9	2.3174	2.08963	50	33	31	37	36	31	41	34	45	31	32	25	426	0.0110546
Maldon	England	89197	77436	43308.8	2.05956	1.788	43	47	51	46	65	42	39	60	34	33	30	35	525	0.0121222
Bexleyheath and Crayford	England	89024	76461	2285.45	38.9524	33.4555	39	52	73	60	49	38	50	43	47	56	58	48	613	0.268218
Kingswood	England	89013	69004	4312.92	20.6387	15.9994	41	34	27	30	32	15	25	27	31	20	27	19	328	0.0760506
Birkenhead	England	88980	89137	2800.18	31.7766	31.8326	56	45	54	74	90	50	55	77	83	88	76	61	809	0.28891
Wyre and Preston North	England	88940	89138	26945.1	3.30079	3.30814	24	12	24	17	56	35	40	37	36	18	35	22	356	0.0132121
Stratford-on-Avon	England	88823	89198	67073.7	1.32426	1.32985	38	55	33	39	37	39	48	24	35	25	37	28	438	0.00653013
South West Devon	England	88802	81215	37853.4	2.34595	2.14552	19	11	19	13	6	10	14	17	9	10	6	14	148	0.00390983
Washington and Sunderland West	England	88727	94229	4306.65	20.6023	21.8799	16	22	28	20	32	29	20	33	15	29	22	15	281	0.065248
Amber Valley	England	88679	88174	12463.9	7.11484	7.07432	25	27	34	29	40	54	43	35	32	40	37	29	425	0.0340984
Haltemprice and Howden	England	88640	81954	45676.7	1.94059	1.79422	22	22	43	28	22	12	24	35	42	30	22	23	325	0.00711522
Castle Point	England	88570	71905	6317.57	14.0196	11.3818	34	28	57	26	39	23	14	32	19	42	23	34	371	0.0587251
Great Grimsby	England	88557	95487	3048.5	29.0493	31.3226	64	54	42	110	93	65	101	95	77	67	60	56	884	0.289978
Norwich North	England	88472	82580	3618.87	24.4474	22.8193	21	22	23	13	14	19	26	29	25	33	21	10	256	0.0707403
South East Cornwall	England	88440	79466	73809	1.19823	1.07664	21	19	19	17	9	30	16	23	16	13	16	26	225	0.00304841
North East Somerset	England	88436	75921	32244.8	2.74265	2.35452	14	13	34	39	28	21	8	24	15	32	24	13	265	0.00821839
Halesowen and Rowley Regis	England	88353	78920	2979	29.6586	26.4921	76	52	86	39	38	52	60	69	84	66	66	59	747	0.250755
Blaydon	England	88329	81803	11092.4	7.96301	7.37468	17	50	33	25	25	29	29	21	37	44	19	27	356	0.032094
Morecambe and Lunesdale	England	88317	77689	32109.4	2.7505	2.41951	42	53	42	59	38	49	36	36	58	32	45	44	534	0.0166306
Lancaster and Fleetwood	England	88234	89510	49038.8	1.79927	1.82529	38	28	27	28	37	26	19	23	31	27	21	29	334	0.00681093
Romsey and Southampton North	England	88164	80906	42043.5	2.09697	1.92434	22	19	24	23	32	23	28	17	27	31	35	21	302	0.00718303
Weaver Vale	England	88145	88295	16928.4	5.20692	5.21578	40	21	22	16	21	18	28	20	16	27	19	20	268	0.0158314
Cardiff North	Wales	88109	94258	4262.8	20.6693	22.1118	65	77	89	49	76	57	41	78	58	65	69	73	797	0.186966
Bury North	England	88018	88871	5100.84	17.2556	17.4228	29	39	41	32	51	35	61	37	38	53	41	53	510	0.0999836
Old Bexley and Sidcup	England	87760	70920	2454.64	35.7527	28.8922	54	49	48	61	57	55	56	57	32	46	35	69	619	0.252175
Penistone and Stocksbridge	England	87593	74475	29384.8	2.98089	2.53447	34	27	37	42	47	30	39	56	40	50	41	54	497	0.0169135
Brigg and Goole	England	87530	78890	66316.7	1.31988	1.18959	31	25	21	26	27	16	25	27	38	52	46	21	355	0.0053531
Bishop Auckland	England	87519	83210	92267.3	0.948537	0.901836	52	44	48	23	36	30	29	30	48	33	43	55	471	0.00510473
Barnsley Central	England	87505	87827	4836.51	18.0926	18.1592	45	48	62	60	48	36	61	36	60	72	51	52	631	0.130466
Barrow and Furness	England	87488	87067	39759.7	2.20042	2.18983	9	10	11	8	8	14	17	12	18	9	10	11	137	0.0034457
Houghton and Sunderland South	England	87481	76920	6593.68	13.2674	11.6657	20	33	20	45	23	22	27	18	28	25	32	56	349	0.0529294
Northampton North	England	87409	78780	2235.55	39.0996	35.2397	42	30	42	50	42	33	45	54	35	41	41	52	507	0.22679
North Herefordshire	England	87329	80459	145557	0.599964	0.552766	17	22	28	26	20	20	16	15	19	28	18	13	242	0.00166258
Caerphilly	Wales	87274	78851	11455.3	7.61865	6.88336	39	31	36	26	44	47	42	43	53	73	64	36	534	0.0466159
North Durham	England	87157	71922	10417.2	8.36665	6.90416	43	23	28	40	26	18	17	28	21	41	38	39	362	0.0347503
Forest of Dean	England	87098	76878	61991.9	1.40499	1.24013	33	38	27	29	26	27	21	28	24	31	22	29	335	0.00540393
Newton Abbot	England	86965	78584	20927.9	4.15546	3.75499	39	10	16	13	15	16	13	10	14	18	14	10	188	0.00898322
Camborne and Redruth	England	86922	81452	28399.5	3.06068	2.86807	9	12	15	16	10	21	19	17	8	9	13	15	164	0.00577474
Ellesmere Port and Neston	England	86913	80889	14087.9	6.16932	5.74172	40	60	51	28	43	24	45	38	26	28	36	26	445	0.0315873
Burnley	England	86894	86382	11068.4	7.85064	7.80438	60	65	47	65	84	71	59	84	86	164	58	77	920	0.0831195
Redcar	England	86601	83076	7886.35	10.9811	10.5342	52	55	41	42	47	41	45	42	47	49	51	48	560	0.0710088
Carlisle	England	86285	88760	21163.6	4.07704	4.19399	19	17	21	30	28	27	17	28	23	27	24	15	276	0.0130413
St Ives	England	86226	83134	54549.7	1.58069	1.52401	14	11	14	23	13	19	6	20	13	10	13	6	162	0.00296977
Denton and Reddish	England	86148	71950	2569.13	33.532	28.0056	74	61	72	68	98	65	58	43	55	62	45	50	751	0.292317
Stockport	England	86113	94773	2192.42	39.2775	43.2275	93	75	114	115	76	51	54	49	64	88	68	59	906	0.413241
Eddisbury	England	85879	84690	71245	1.2054	1.18872	20	10	20	10	13	22	16	18	24	17	9	7	186	0.00261071
Clacton	England	85838	80474	14468.2	5.93288	5.56214	23	35	21	16	41	31	42	33	45	45	36	42	410	0.0283381
Newport West	Wales	85682	97380	10689.6	8.01545	9.10979	39	44	55	60	51	42	49	63	35	60	55	62	615	0.0575326
Ludlow	England	85321	78478	155492	0.548716	0.504707	32	30	26	8	26	17	25	19	25	38	20	11	277	0.00178144
Kingston upon Hull West and Hessle	England	85228	111687	3082.85	27.6459	36.2285	36	51	83	48	41	33	48	56	46	58	63	45	608	0.19722
Leeds North West	England	85184	74912	6212.59	13.7115	12.0581	36	27	26	49	46	46	34	54	60	39	57	34	508	0.0817695
North Norfolk	England	85019	81256	75554.1	1.12527	1.07547	10	11	9	17	7	7	16	15	3	5	1	6	107	0.0014162
Stone	England	84924	74195	62107.6	1.36737	1.19462	18	18	26	20	30	26	12	14	23	16	17	5	225	0.00362274
Wolverhampton South West	England	84878	85353	2314.07	36.679	36.8843	23	22	49	48	59	51	39	75	51	30	21	33	501	0.216501
Tatton	England	84831	97811	33048.3	2.56688	2.95964	16	27	27	22	17	21	24	22	24	29	29	19	277	0.00838168
New Forest West	England	84820	81600	36124.7	2.34798	2.25884	29	19	19	24	23	13	11	14	21	17	25	31	246	0.00680975
Christchurch	England	84620	84631	10996.8	7.695	7.696	31	31	25	17	43	21	16	20	36	12	24	17	293	0.0266442
Mid Derbyshire	England	84361	68874	9216.64	9.15312	7.47279	36	32	31	31	39	22	32	17	34	34	26	35	369	0.0400363
Monmouth	Wales	84311	83150	83872.4	1.00523	0.991387	20	35	33	36	35	52	33	27	27	30	25	31	384	0.00457839
Sefton Central	England	84267	71475	9922.93	8.49215	7.20302	34	21	58	42	29	32	23	29	28	37	16	22	371	0.0373882
Thornbury and Yate	England	83864	80031	39674	2.11383	2.01722	19	34	35	23	29	17	9	19	13	19	26	13	256	0.00645259
Westmorland and Lonsdale	England	83799	86062	147766	0.567107	0.582422	8	7	6	8	13	10	12	9	19	13	13	11	129	0.000873003
Sedgefield	England	83736	81308	36684.8	2.28258	2.21639	40	42	22	33	25	30	20	29	26	24	24	18	333	0.00907732
Totnes	England	83667	81579	58145.5	1.43893	1.40302	11	8	11	24	29	13	13	8	18	13	27	15	190	0.00326767
Stoke-on-Trent Central	England	83588	107476	3027.23	27.612	35.5031	49	45	27	30	28	40	52	39	44	33	70	38	495	0.163516
Blackpool North and Cleveleys	England	83478	81297	2810.2	29.7054	28.9293	15	33	12	36	45	55	32	43	46	40	37	29	423	0.150523
Alyn and Deeside	Wales	83237	86670	15686	5.30647	5.52532	19	15	24	12	11	24	30	29	29	33	34	24	284	0.0181054
Jarrow	England	83115	73280	4854.54	17.1211	15.0952	21	21	22	14	23	15	20	18	19	19	19	10	221	0.0455244
Easington	England	82838	78901	11872.2	6.97745	6.64584	35	26	23	46	19	26	23	17	37	29	25	30	336	0.0283013
South Shields	England	82746	74726	2622.18	31.5562	28.4977	29	18	24	11	19	24	13	18	14	14	11	11	206	0.0785606
Fylde	England	82551	87980	19102.9	4.3214	4.60559	43	18	21	14	14	20	15	46	29	22	20	18	280	0.0146575
Blyth Valley	England	82227	72999	7197.36	11.4246	10.1425	29	25	18	18	13	32	17	24	25	18	14	32	265	0.0368191
Penrith and The Border	England	81994	83242	313441	0.261593	0.265575	13	24	17	10	20	36	20	19	14	17	15	28	233	0.000743362
Dudley North	England	81982	79690	2305.75	35.5555	34.5614	62	37	51	52	49	49	48	56	52	60	73	67	656	0.284506
Wansbeck	England	81898	76674	13947.6	5.87184	5.49729	30	21	22	26	35	17	32	35	37	19	34	70	378	0.0271014
Llanelli	Wales	81769	76963	27602	2.96243	2.78831	14	19	29	15	11	25	21	28	26	25	25	19	257	0.00931091
Kenilworth and Southam	England	81656	81664	62051.2	1.31595	1.31607	53	37	46	48	52	63	41	20	23	32	28	35	478	0.00770332
Torfaen	Wales	81513	79451	11753.8	6.93503	6.7596	48	27	36	34	29	44	34	30	34	27	55	49	447	0.0380302
Swansea West	Wales	81315	94539	3690.78	22.0319	25.6149	81	76	53	59	59	70	50	39	55	47	53	31	673	0.182346
Mid Dorset and North Poole	England	81107	70358	18026.3	4.49937	3.90308	38	20	25	36	20	22	37	27	18	21	32	34	330	0.0183066
Pontypridd	Wales	81017	85357	10500.7	7.71541	8.12872	58	38	32	33	36	25	43	23	30	66	33	31	448	0.042664
Bridgend	Wales	80932	88372	8925.46	9.06755	9.90112	45	19	28	45	37	22	29	25	27	20	44	30	371	0.0415665
Swansea East	Wales	80857	89496	5002.83	16.1622	17.8891	51	43	53	51	56	40	42	64	70	50	55	44	619	0.12373
Blackpool South	England	80599	83893	2494.21	32.3144	33.6351	27	33	46	31	50	38	38	71	77	77	45	43	576	0.230935
Copeland	England	80155	82621	122271	0.65555	0.675719	15	7	12	10	25	10	20	11	18	11	7	11	157	0.00128403
Dudley South	England	80081	86018	2537.83	31.555	33.8944	57	56	68	52	44	37	46	57	60	58	70	61	666	0.262429
Hazel Grove	England	79457	66849	5829.19	13.6309	11.468	65	29	34	37	47	44	32	33	27	36	44	34	462	0.0792563
Derbyshire Dales	England	78930	79192	91085.9	0.866545	0.869421	24	15	7	15	21	21	20	17	18	9	11	16	194	0.00212986
Newport East	Wales	78559	70940	16688.6	4.70735	4.25081	35	33	59	55	32	26	38	48	41	30	32	28	457	0.027384
Workington	England	78349	72767	73847.4	1.06096	0.985369	16	18	14	10	10	8	21	25	50	22	22	15	231	0.00312807
Gower	Wales	78160	62664	33398.4	2.34023	1.87626	33	41	72	44	37	31	23	29	31	22	41	33	437	0.0130845
Staffordshire Moorlands	England	77665	66847	51348.1	1.51252	1.30184	30	8	10	19	18	25	23	20	20	18	10	9	210	0.00408973
Preseli Pembrokeshire	Wales	77483	75038	119316	0.649393	0.628901	6	11	8	7	6	7	7	11	10	15	6	10	104	0.000871635
Carmarthen West and South Pembrokeshire	Wales	77384	82533	105879	0.73087	0.779501	13	6	14	33	9	10	17	13	15	14	14	16	174	0.00164338
Aldridge-Brownhills	England	77229	67695	4399.8	17.5528	15.3859	44	61	44	32	35	43	42	52	69	47	55	47	571	0.129779
Hexham	England	76123	74585	243959	0.312033	0.305728	6	8	10	13	5	6	5	4	14	7	8	7	93	0.000381212
Ceredigion	Wales	75964	75901	180587	0.42065	0.420301	4	6	7	6	9	4	8	43	12	6	14	7	126	0.000697725
Islwyn	Wales	75605	67397	11198.9	6.7511	6.01817	16	14	25	28	30	41	38	26	27	40	32	39	356	0.0317888
Berwick-upon-Tweed	England	75558	68469	242731	0.311282	0.282077	6	10	20	4	9	13	10	11	7	12	15	16	133	0.000547931
Ogmore	Wales	75498	63379	20292.6	3.72047	3.12326	33	34	31	29	47	46	27	34	16	39	43	19	398	0.0196131
Merthyr Tydfil and Rhymney	Wales	75389	72249	16192.5	4.65579	4.46187	73	52	76	55	63	65	83	83	88	48	60	62	808	0.0498995
Clwyd West	Wales	74542	68826	93085.9	0.800787	0.739381	20	11	11	25	12	13	9	9	21	7	8	20	166	0.0017833
Neath	Wales	73695	63404	26530.3	2.77777	2.38987	22	16	15	21	28	23	13	31	36	31	53	24	313	0.0117978
Clwyd South	Wales	72769	58025	62279.8	1.16842	0.931683	29	11	11	28	25	25	37	20	16	22	28	20	272	0.00436739
Wirral South	England	72663	68779	8819.96	8.23847	7.79811	14	9	24	25	15	16	28	37	52	63	32	40	355	0.0402496
Vale of Clwyd	Wales	71588	72346	22406.8	3.19493	3.22876	16	10	23	10	23	23	16	15	25	24	10	12	207	0.00923828
Carmarthen East and Dinefwr	Wales	71306	63564	156126	0.456721	0.407133	10	3	6	3	5	15	12	6	10	6	11	8	95	0.000608483
Wrexham	Wales	71194	81638	10316.6	6.90091	7.91325	42	31	37	32	25	46	63	30	31	31	32	36	436	0.0422619
Ynys Môn	Wales	70091	63705	74902.3	0.935766	0.850508	9	8	12	10	4	13	11	7	8	4	3	6	95	0.00126832
Delyn	Wales	70003	63809	33258	2.10485	1.91861	18	21	15	15	20	13	9	9	6	18	11	22	177	0.00532203
Blaenau Gwent	Wales	69789	63520	10875.9	6.41687	5.84045	47	37	60	51	31	45	24	40	48	74	52	37	546	0.0502029
Rhondda	Wales	69628	59357	9988.9	6.97054	5.9423	43	46	42	37	38	26	20	41	27	27	19	21	387	0.038743
Cynon Valley	Wales	69519	59064	18239.1	3.81154	3.23832	26	18	28	35	21	26	31	30	42	28	28	17	330	0.018093
Wirral West	England	69156	60373	10044.7	6.88479	6.01041	10	9	20	18	16	21	20	18	23	17	12	18	202	0.02011
Brecon and Radnorshire	Wales	69016	67392	301477	0.228926	0.22354	9	8	11	17	21	10	14	17	13	14	16	15	165	0.000547306
Aberavon	Wales	66203	68851	18656.5	3.54852	3.69046	39	27	33	33	38	37	14	30	27	19	37	23	357	0.0191354
Montgomeryshire	Wales	63689	62062	218153	0.291947	0.284489	8	12	4	11	7	8	5	7	3	5	7	4	81	0.0003713
Dwyfor Meirionnydd	Wales	60972	59150	218549	0.278985	0.270649	10	5	6	8	8	7	5	14	2	8	4	8	85	0.000388929
Arfon	Wales	60939	66380	43690.4	1.39479	1.51933	25	17	24	10	13	25	14	14	18	14	14	8	196	0.00448611
Aberconwy	Wales	56651	55453	62270.4	0.909759	0.89052	8	14	12	9	12	10	10	5	11	8	7	9	115	0.00184679

## Sheet: violence
							2014-01-01	2014-02-01	2014-03-01	2014-04-01	2014-05-01	2014-06-01	2014-07-01	2014-08-01	2014-09-01	2014-10-01	2014-11-01	2014-12-01
Constituency	Country	Population	Day Population	area	density	daytime density	Violent Crimes	Violent Crimes	Violent Crimes	Violent Crimes	Violent Crimes	Violent Crimes	Violent Crimes	Violent Crimes	Violent Crimes	Violent Crimes	Violent Crimes	Violent Crimes	sum	crime/hectare		Sum
West Ham	England	163398	144811	1757.53	92.97	82.3944	295	319	349	317	342	389	404	289	370	362	375	362	4173	2.37435		779514
East Ham	England	154829	134626	2100.27	73.7185	64.0993	257	231	261	233	288	249	283	256	253	318	323	239	3191	1.51933
Brent Central	England	141034	130884	1828.51	77.1307	71.5797	247	208	293	271	298	352	314	277	307	321	352	300	3540	1.93601
Holborn and St Pancras	England	140974	309662	1319.34	106.852	234.709	269	246	310	270	333	317	303	314	326	348	354	370	3760	2.8499
Croydon North	England	140789	116529	1754.83	80.2293	66.4046	231	228	260	237	236	290	301	289	301	292	310	294	3269	1.86286
Poplar and Limehouse	England	140039	225301	1240.5	112.89	181.622	253	227	222	213	252	282	241	216	305	303	286	281	3081	2.48368
Manchester Central	England	139159	256478	1930.02	72.1022	132.889	259	318	310	338	387	357	435	371	379	409	481	472	4516	2.33987
Isle of Wight	England	138393	135546	39492.7	3.50427	3.43218	75	67	76	64	94	102	87	93	118	93	118	127	1114	0.0282078
Leeds Central	England	137661	245083	4096.59	33.6038	59.8261	280	244	303	246	284	284	261	299	328	347	314	354	3544	0.865109
Slough	England	136733	135355	2691.04	50.8105	50.2984	172	116	204	159	113	173	117	119	159	200	212	181	1925	0.715337
Ilford South	England	136519	116246	1570.32	86.9371	74.0269	224	199	265	230	247	291	276	280	214	297	264	287	3074	1.95756
Tottenham	England	134848	111913	1314.86	102.557	85.1138	270	233	288	250	270	340	342	293	306	345	332	295	3564	2.71055
Hampstead and Kilburn	England	133646	108200	1275.49	104.78	84.83	156	132	157	140	171	184	187	160	160	199	163	185	1994	1.56332
Hackney North and Stoke Newington	England	133508	98924	906.235	147.322	109.159	185	155	200	221	213	255	235	218	262	262	236	234	2676	2.95288
Bermondsey and Old Southwark	England	133138	197061	1147.57	116.017	171.72	218	248	232	250	269	261	291	266	286	275	299	280	3175	2.76672
Bethnal Green and Bow	England	132851	142899	917.006	144.875	155.832	252	237	308	256	284	307	349	331	322	334	339	337	3656	3.98689
Brentford and Isleworth	England	131934	135723	2676.07	49.3015	50.7173	196	188	202	199	214	213	249	228	203	225	233	211	2561	0.957001
Birmingham Ladywood	England	131639	262209	2575.78	51.1064	101.798	347	348	387	328	370	333	374	331	341	389	406	345	4299	1.66901
Brent North	England	131329	114235	2078.86	63.1736	54.9508	186	161	210	179	199	210	214	186	201	240	234	212	2432	1.16987
Feltham and Heston	England	130473	120090	2982.47	43.7466	40.2652	180	202	194	204	197	287	244	256	251	248	221	243	2727	0.914342
Milton Keynes South	England	130231	128383	7983.91	16.3117	16.0802	119	91	162	139	111	160	114	81	116	134	137	151	1515	0.189757
Hendon	England	129299	116762	3133.97	41.2572	37.2569	143	136	184	178	176	175	215	212	191	209	162	210	2191	0.699113
Bristol West	England	129286	187907	1744.79	74.0985	107.696	232	231	233	244	294	265	347	323	289	300	337	279	3374	1.93376
Hornsey and Wood Green	England	128538	99665	1644.97	78.1398	60.5876	159	135	184	146	168	161	178	218	191	207	190	187	2124	1.29121
Barking	England	128466	109212	2171.81	59.1517	50.2862	234	215	299	208	220	283	314	230	278	268	294	255	3098	1.42646
Camberwell and Peckham	England	128214	100297	1139.63	112.505	88.0082	208	203	232	235	265	286	311	269	313	326	293	298	3239	2.84214
North West Cambridgeshire	England	127459	113396	74601.8	1.70852	1.52002	83	94	112	96	120	125	117	91	117	108	124	122	1309	0.0175465
Milton Keynes North	England	125461	136706	22878.8	5.48373	5.97523	128	87	163	130	104	162	135	103	109	154	123	143	1541	0.067355
Birmingham Hodge Hill	England	124959	115669	2049.91	60.9581	56.4262	172	127	162	170	169	199	188	146	159	163	156	125	1936	0.944429
Finchley and Golders Green	England	124633	104130	2081.31	59.8819	50.0309	109	111	135	138	130	111	134	111	119	140	187	132	1557	0.748086
Hackney South and Shoreditch	England	123871	132342	998.668	124.036	132.519	217	254	285	253	288	339	362	302	267	358	342	299	3566	3.57076
Oxford East	England	123719	146878	3060.75	40.4212	47.9876	127	82	128	122	102	125	89	103	137	135	155	159	1464	0.478314
Kingston and Surbiton	England	122571	114776	2836.74	43.2084	40.4605	110	104	137	120	140	171	158	148	176	166	193	199	1822	0.642286
Ealing North	England	122423	99492	1433.84	85.3815	69.3887	130	129	156	130	160	186	171	178	157	177	165	172	1911	1.33279
Streatham	England	121180	80939	1044.56	116.011	77.4866	158	166	167	169	200	207	203	222	202	226	192	199	2311	2.21243
Ealing Central and Acton	England	121091	121566	2326.65	52.0452	52.2494	154	160	177	165	175	205	234	205	174	202	193	200	2244	0.964477
Leicester South	England	120774	153873	2117.68	57.0313	72.6611	207	244	234	196	256	224	230	227	244	233	265	199	2759	1.30284
Richmond Park	England	120406	103859	3817.48	31.5407	27.2062	82	74	93	102	90	99	126	101	126	90	120	109	1212	0.317487
Sheffield Central	England	120365	170534	13529.2	8.89668	12.6049	144	155	159	175	176	166	170	175	169	193	191	189	2062	0.152411
Westminster North	England	120014	103250	798.323	150.333	129.334	151	126	167	131	165	177	202	210	206	162	182	154	2033	2.54659
Thurrock	England	119874	112089	7498.06	15.9873	14.9491	161	165	163	191	178	224	227	162	162	174	190	179	2176	0.290208
Banbury	England	119315	114709	46368.7	2.57318	2.47384	103	55	74	68	56	77	73	48	76	109	78	110	927	0.0199919
Liverpool Riverside	England	118633	179650	3313.6	35.8019	54.216	235	256	283	245	244	227	242	240	295	286	355	330	3238	0.977185
Watford	England	117830	112253	3697.06	31.8713	30.3628	103	104	99	107	124	162	159	168	139	159	167	130	1621	0.438456
Peterborough	England	117711	129986	17507.9	6.72331	7.42443	185	172	202	171	225	230	254	236	225	254	237	237	2628	0.150104
Birmingham Hall Green	England	117673	104994	1971.29	59.6933	53.2615	120	110	146	103	125	131	141	101	118	130	117	109	1451	0.736065
Cambridge	England	117168	138860	3618.06	32.3842	38.3797	118	121	157	136	165	173	170	167	155	183	156	178	1879	0.519339
Croydon Central	England	117055	102752	2566.09	45.616	40.0422	215	170	191	189	221	235	309	237	269	262	242	255	2795	1.0892
West Suffolk	England	117033	108620	81829.9	1.4302	1.32739	93	79	100	97	127	118	112	131	138	137	118	143	1393	0.0170231
Lewisham Deptford	England	116967	91419	1477.32	79.1753	61.8818	184	197	211	190	219	210	256	235	232	234	227	245	2640	1.78702
Vauxhall	England	116934	129344	900.826	129.808	143.584	262	257	253	245	228	325	315	314	326	357	340	283	3505	3.89087
Hayes and Harlington	England	116920	143809	4503.51	25.962	31.9326	225	185	241	238	293	274	311	277	261	257	268	296	3126	0.694125
Greenwich and Woolwich	England	116758	108910	1903.7	61.332	57.2095	208	207	226	247	220	251	275	225	273	300	291	229	2952	1.55066
Ashford	England	116546	110539	50367.2	2.31392	2.19466	129	118	123	126	139	157	171	157	168	139	124	109	1660	0.0329579
South East Cambridgeshire	England	116288	108766	75064.3	1.54918	1.44897	70	75	61	57	71	72	78	79	67	60	77	58	825	0.0109906
Bradford West	England	115885	139455	3525.81	32.8676	39.5526	156	165	196	164	192	219	241	188	217	214	200	187	2339	0.663394
Hammersmith	England	115766	150445	1145.58	101.054	131.326	222	191	222	239	250	264	264	257	235	257	280	266	2947	2.5725
Bradford East	England	115621	115278	2845.53	40.6326	40.512	130	112	154	104	142	147	159	155	134	161	141	150	1689	0.593563
Edmonton	England	115592	100563	1974.31	58.548	50.9358	187	168	189	171	223	192	235	215	198	221	232	226	2457	1.24449
Erith and Thamesmead	England	115580	92363	2669.72	43.293	34.5966	167	159	191	183	191	213	239	183	197	206	191	203	2323	0.87013
Coventry North East	England	115267	110244	2721.66	42.3518	40.5062	132	106	139	153	151	142	184	172	159	151	125	157	1771	0.650707
Huntingdon	England	115259	111299	33488.9	3.4417	3.32346	92	71	94	93	105	98	131	92	89	91	109	85	1150	0.0343397
Twickenham	England	115181	98059	2948.01	39.0707	33.2628	102	74	106	104	106	114	138	110	94	107	140	112	1307	0.44335
Chipping Barnet	England	115156	93600	3459.55	33.2864	27.0555	115	93	104	104	109	128	129	124	122	135	131	143	1437	0.415372
Blackley and Broughton	England	114918	105812	2816.38	40.8034	37.5702	157	120	186	185	204	248	242	180	199	246	246	250	2463	0.874527
Gloucester	England	114908	91360	4328.63	26.5461	21.106	154	143	167	140	155	174	161	140	173	151	150	144	1852	0.427849
Croydon South	England	114908	117403	3799.98	30.2391	30.8957	126	83	124	110	139	129	138	123	123	134	124	117	1470	0.386844
Bury St Edmunds	England	114858	115810	50205.9	2.28774	2.3067	80	99	104	86	95	96	132	105	134	104	109	124	1268	0.025256
Walthamstow	England	114633	95536	1618.35	70.8332	59.0329	182	198	216	209	254	239	275	205	243	209	255	215	2700	1.66836
Cities of London and Westminster	England	114475	946397	1719.62	66.5697	550.351	439	434	498	486	470	496	477	506	536	573	543	536	5994	3.48564
North East Cambridgeshire	England	114203	101789	72547	1.57419	1.40308	97	129	133	120	134	133	115	132	125	127	115	126	1486	0.0204833
Folkestone and Hythe	England	114009	108373	44234.9	2.57735	2.44994	148	121	128	166	174	209	200	193	192	154	178	144	2007	0.0453714
Kensington	England	113770	141518	896.1	126.961	157.927	155	149	178	177	202	197	209	324	202	225	213	200	2431	2.71287
Luton South	England	113515	125551	5578.83	20.3474	22.5049	143	179	195	230	257	250	241	230	215	222	210	226	2598	0.465689
Corby	England	113450	104023	55395.3	2.04801	1.87783	103	114	116	110	125	149	166	161	135	159	158	155	1651	0.0298039
Dulwich and West Norwood	England	113240	91013	1483.7	76.3229	61.342	173	146	199	146	220	261	240	196	233	238	199	225	2476	1.6688
Manchester Gorton	England	113089	95369	2846.91	39.7234	33.4991	112	115	150	147	178	199	192	146	177	177	182	193	1968	0.691275
Sleaford and North Hykeham	England	113086	103605	112237	1.00756	0.92309	34	36	34	29	37	39	40	33	47	37	36	36	438	0.00390245
Nottingham South	England	112763	158221	3256.52	34.6269	48.586	168	154	186	169	174	209	222	199	197	222	216	206	2322	0.713032
Plymouth Sutton and Devonport	England	112762	127339	2261.99	49.8508	56.2951	267	240	295	278	269	311	337	305	261	287	304	299	3453	1.52653
Aylesbury	England	112583	102526	18548	6.06983	5.52762	84	60	96	90	76	94	68	98	93	112	123	91	1085	0.058497
Colchester	England	112562	112414	4572.86	24.6152	24.5829	195	190	247	185	217	228	215	187	222	202	224	228	2540	0.555451
Canterbury	England	112440	117181	25820.5	4.35468	4.5383	146	122	165	160	158	154	156	134	142	164	163	146	1810	0.0700994
South Cambridgeshire	England	112380	113150	62916.6	1.78617	1.79841	42	46	88	62	53	72	74	73	57	63	56	53	739	0.0117457
Taunton Deane	England	112116	115876	46250.3	2.42411	2.50541	78	86	94	94	102	79	103	123	68	113	127	130	1197	0.0258809
Dewsbury	England	111648	100816	12606.4	8.85644	7.9972	68	70	80	78	80	89	114	118	112	130	110	100	1149	0.0911441
Salford and Eccles	England	111628	134532	3174.31	35.166	42.3814	124	97	125	104	137	129	142	146	173	151	155	130	1613	0.508141
Basingstoke	England	111606	113768	5891.49	18.9436	19.3106	68	61	82	72	75	70	102	69	79	103	109	94	984	0.167021
Derby South	England	111531	130219	3122.07	35.7234	41.7092	194	179	204	204	218	215	212	204	232	190	251	240	2543	0.814524
Sittingbourne and Sheppey	England	111340	101151	28427	3.91671	3.55828	160	131	189	183	173	185	206	197	192	203	167	186	2172	0.0764064
South Northamptonshire	England	111212	109967	61033.6	1.82214	1.80174	61	53	62	66	75	71	94	76	78	80	102	111	929	0.0152211
Reading East	England	110957	126522	2756.43	40.2539	45.9007	121	80	121	86	86	111	101	101	124	120	154	182	1387	0.503188
Lewisham West and Penge	England	110747	79918	1220.31	90.7531	65.4899	182	123	164	178	186	213	222	212	174	186	211	185	2236	1.83232
Esher and Walton	England	110579	95147	8053.95	13.7298	11.8137	73	62	67	59	83	80	82	65	76	87	80	93	907	0.112616
Ipswich	England	110450	118557	3230.53	34.1894	36.6989	156	142	153	170	169	177	191	181	200	236	191	222	2188	0.677287
Colne Valley	England	110437	90000	18038.9	6.12217	4.98923	45	48	53	68	76	62	74	67	89	102	73	79	836	0.0463444
Battersea	England	110431	88536	1097.42	100.627	80.6762	128	95	140	121	140	166	130	152	155	168	195	157	1747	1.59191
Coventry South	England	110204	140062	3289.03	33.5066	42.5846	140	104	121	122	160	143	166	141	149	140	164	154	1704	0.518086
Cardiff South and Penarth	Wales	110049	122062	5702.24	19.2993	21.406	129	136	173	163	142	177	187	145	185	189	181	153	1960	0.343724
Leicester East	England	109873	100903	2329	47.176	43.3245	118	105	106	91	103	102	131	85	106	116	94	109	1266	0.54358
Wycombe	England	109872	104472	13995.8	7.85038	7.46455	64	54	80	89	68	99	69	62	66	88	89	82	910	0.0650197
Wantage	England	109786	103740	58446.3	1.87841	1.77496	57	33	58	51	30	52	39	42	54	59	69	58	602	0.0103001
Hertford and Stortford	England	109661	98194	15662.1	7.00169	6.26954	66	57	79	66	78	92	81	94	73	96	94	105	981	0.0626353
Richmond (Yorks)	England	109643	109486	207778	0.527692	0.526936	40	44	70	65	82	85	86	78	51	63	81	70	815	0.00392245
North Swindon	England	109637	100756	10635.5	10.3086	9.47353	120	120	101	77	117	128	152	109	137	113	119	146	1439	0.135301
Warrington South	England	109596	112228	9094.03	12.0514	12.3408	101	64	98	84	90	101	64	80	94	80	114	94	1064	0.117
Batley and Spen	England	109475	100543	5508.46	19.874	18.2525	68	58	76	86	72	94	88	102	111	127	118	131	1131	0.20532
Exeter	England	109456	121662	3809.24	28.7343	31.9386	149	158	152	144	131	161	174	168	173	197	155	167	1929	0.5064
Bristol South	England	109300	90777	2469.24	44.2646	36.7631	146	140	159	145	180	183	187	181	154	182	159	153	1969	0.797411
Birmingham Yardley	England	109221	101282	2260.7	48.3129	44.8012	114	139	152	128	146	129	133	128	129	107	123	125	1553	0.686955
Meriden	England	108999	105613	14556.1	7.48819	7.25557	83	74	102	87	104	103	121	71	91	92	117	112	1157	0.0794854
Crawley	England	108971	130562	4497.12	24.2313	29.0324	149	121	137	144	154	177	221	186	191	228	179	157	2044	0.454513
Portsmouth South	England	108925	113807	1695.09	64.2591	67.1392	129	139	111	136	124	152	156	178	142	185	161	158	1771	1.04478
Newbury	England	108896	116005	59679.4	1.82468	1.9438	82	70	95	80	77	72	63	65	89	82	103	124	1002	0.0167897
Guildford	England	108883	120389	18865.5	5.77154	6.38144	91	92	86	61	84	79	89	94	109	114	112	98	1109	0.0587846
Southampton Test	England	108863	111536	2351.28	46.2995	47.4364	113	111	142	101	133	118	108	96	122	158	143	166	1511	0.64263
Welwyn Hatfield	England	108830	121511	11412.7	9.53584	10.647	76	91	100	82	101	129	131	167	116	163	170	141	1467	0.128541
Birmingham Perry Barr	England	108807	97539	2487.64	43.7391	39.2095	112	112	134	108	127	124	135	121	131	136	136	123	1499	0.60258
Islington South and Finsbury	England	108784	175469	747.626	145.506	234.702	208	183	226	228	219	239	219	228	242	267	266	231	2756	3.68634
Hastings and Rye	England	108756	102904	18318.3	5.93702	5.61756	148	105	130	199	192	258	258	212	247	241	230	250	2470	0.134838
Yeovil	England	108739	111249	40100.8	2.71164	2.77424	100	101	135	94	121	122	126	109	93	105	114	130	1350	0.0336652
Normanton Pontefract and Castleford	England	108711	110157	8639.84	12.5825	12.7499	113	104	100	118	103	113	135	109	118	132	124	199	1468	0.169911
Sheffield Brightside and Hillsborough	England	108673	96619	2016.03	53.9045	47.9254	103	99	106	118	108	136	186	137	154	167	128	116	1558	0.772807
Lincoln	England	108571	116699	6389.84	16.9912	18.2632	129	109	126	115	139	152	148	116	138	130	158	139	1599	0.250241
Crewe and Nantwich	England	108501	106774	13619.1	7.96684	7.84003	84	80	86	101	122	98	92	98	103	101	95	140	1200	0.0881117
Bridgwater and West Somerset	England	108497	101162	112224	0.966793	0.901432	92	86	113	103	103	130	110	97	117	104	115	115	1285	0.0114504
Rochester and Strood	England	108482	107325	21263.9	5.10169	5.04728	170	194	170	145	182	188	208	192	188	220	236	185	2278	0.10713
Bracknell	England	108287	99919	7394.67	14.6439	13.5123	62	47	80	62	47	68	65	50	86	115	98	114	894	0.120898
Mid Sussex	England	108144	99939	18812.5	5.74853	5.31239	70	66	66	56	56	66	76	62	80	70	64	65	797	0.0423656
Witney	England	107989	96388	71439.9	1.51161	1.34922	59	47	44	43	41	49	36	43	50	49	54	64	579	0.00810471
Eastbourne	England	107922	104509	5631.93	19.1625	18.5565	101	89	100	126	137	135	179	199	184	203	176	142	1771	0.314457
Rochdale	England	107783	106169	8555.32	12.5984	12.4097	155	149	137	164	219	202	223	207	197	226	226	211	2316	0.270709
Wellingborough	England	107542	98570	16547.2	6.49911	5.95691	84	88	103	94	126	118	157	143	163	116	165	130	1487	0.0898643
North East Bedfordshire	England	107511	85703	54280.1	1.98067	1.5789	78	48	70	82	50	80	108	61	67	85	80	55	864	0.0159174
South West Hertfordshire	England	107442	97118	17383.6	6.18066	5.58677	47	34	45	52	60	70	79	70	59	73	55	60	704	0.040498
Leyton and Wanstead	England	107411	84509	1531.14	70.1508	55.1933	133	131	150	143	169	180	179	180	163	154	184	148	1914	1.25004
Blackburn	England	107386	118877	4034.42	26.6175	29.4657	143	119	151	145	170	171	183	166	183	165	179	149	1924	0.476896
East Surrey	England	107351	91498	25943.3	4.13791	3.52685	69	56	74	72	80	83	80	84	107	102	91	102	1000	0.0385456
York Central	England	107244	110770	2348.35	45.6678	47.1692	142	128	128	140	143	162	157	170	172	138	138	154	1772	0.754572
Chelmsford	England	107019	105737	4239.17	25.2453	24.9428	113	120	124	123	138	144	136	129	132	136	157	138	1590	0.375073
Islington North	England	106883	91309	738.038	144.82	123.719	195	169	204	171	248	224	245	206	276	246	226	236	2646	3.58518
Epsom and Ewell	England	106815	91004	5174.5	20.6426	17.587	67	76	79	62	76	93	79	76	70	77	89	91	935	0.180694
Surrey Heath	England	106792	98736	10813	9.87623	9.1312	72	75	76	67	62	75	71	70	81	75	89	78	891	0.0824006
Oxford West and Abingdon	England	106758	105024	12873.6	8.29276	8.15807	54	37	50	37	34	45	40	31	61	72	59	51	571	0.0443542
Brighton Pavilion	England	106734	110867	2907.46	36.7104	38.1319	138	127	129	164	164	214	240	253	238	292	243	210	2412	0.829589
Grantham and Stamford	England	106656	97965	68570.8	1.55541	1.42867	76	56	77	70	73	65	80	68	101	93	79	76	914	0.0133293
Wythenshawe and Sale East	England	106543	119794	3655.49	29.1461	32.771	110	118	154	140	177	173	182	156	174	182	172	151	1889	0.516758
Dartford	England	106506	107317	8945.69	11.9058	11.9965	165	137	147	141	204	200	195	182	178	169	168	166	2052	0.229384
Woking	England	106498	99019	9897.75	10.7598	10.0042	93	86	90	75	78	75	113	71	83	86	114	121	1085	0.109621
Tooting	England	106333	84369	1123.18	94.6714	75.1162	123	130	134	100	134	167	181	168	176	178	196	173	1860	1.65601
Weston-Super-Mare	England	106211	96380	15869.3	6.69287	6.07337	105	110	116	117	149	139	156	162	132	142	161	130	1619	0.102021
Doncaster Central	England	106175	127927	6069.2	17.4941	21.0781	223	179	211	180	239	217	233	179	228	198	174	189	2450	0.403677
Mitcham and Morden	England	106063	79153	1644.58	64.4927	48.1298	120	108	144	118	151	172	149	140	175	163	175	130	1745	1.06106
Eastleigh	England	106040	101076	7813.22	13.5719	12.9365	62	55	53	61	63	75	59	62	51	65	79	69	754	0.0965032
Harrow West	England	106027	91319	1785.26	59.3901	51.1515	101	94	142	106	145	137	170	130	162	139	151	117	1594	0.892865
Chichester	England	105945	112790	64678.1	1.63804	1.74387	57	58	71	64	77	80	98	99	95	118	87	113	1017	0.015724
Harrow East	England	105861	82816	2370.9	44.6502	34.9302	92	93	97	83	105	118	116	114	104	126	117	105	1270	0.535662
South West Bedfordshire	England	105859	89277	12660.7	8.36123	7.05151	124	101	123	139	139	140	157	126	125	148	132	127	1581	0.124875
Tunbridge Wells	England	105859	102450	24807	4.26731	4.12989	93	97	86	96	101	115	105	109	102	94	110	122	1230	0.0495829
Uxbridge and South Ruislip	England	105845	110361	3005.68	35.215	36.7175	129	132	191	173	178	176	204	168	212	193	209	168	2133	0.709657
Lewisham East	England	105789	82178	1585.81	66.7097	51.8208	165	164	222	152	170	193	230	176	208	198	213	222	2313	1.45856
Saffron Walden	England	105515	103123	79542.8	1.32652	1.29645	43	49	53	54	79	68	66	62	77	75	64	69	759	0.00954204
North Shropshire	England	105488	99116	93521	1.12796	1.05983	77	70	79	84	79	92	79	95	82	99	97	90	1023	0.0109387
Bournemouth East	England	105482	91053	2613.14	40.3661	34.8444	92	79	84	101	105	127	118	119	125	134	119	111	1314	0.502844
Southampton Itchen	England	105410	102816	2534.18	41.5954	40.5718	98	118	121	107	125	119	118	137	144	144	134	143	1508	0.595065
Birmingham Selly Oak	England	105397	87242	2186.38	48.2061	39.9025	93	95	121	87	103	111	98	92	96	123	117	99	1235	0.56486
Mansfield	England	105296	97086	7669.69	13.7289	12.6584	130	111	176	175	172	201	241	194	155	199	201	170	2125	0.277065
Ilford North	England	105262	82696	2900.08	36.2962	28.515	102	94	107	108	136	142	153	144	137	141	155	140	1559	0.537571
Horsham	England	105242	95053	34432.4	3.05648	2.76057	63	40	73	78	74	89	117	86	109	84	101	87	1001	0.0290714
Aldershot	England	105221	100809	5298.35	19.8592	19.0265	59	56	81	60	71	85	58	69	65	73	84	99	860	0.162315
Runnymede and Weybridge	England	105048	116963	9384.69	11.1935	12.4632	79	73	87	64	66	82	84	98	104	88	113	96	1034	0.110179
Cheltenham	England	104998	107762	3727.63	28.1675	28.909	98	88	116	104	104	114	120	107	117	79	89	116	1252	0.335871
Enfield North	England	104981	98918	2518.5	41.6839	39.2765	134	134	118	123	185	167	200	152	154	159	172	176	1874	0.744093
South West Norfolk	England	104949	97099	131267	0.799508	0.739707	71	77	114	103	106	97	135	103	106	140	131	105	1288	0.00981207
Hornchurch and Upminster	England	104889	85518	5764.17	18.1967	14.8361	84	107	93	132	103	112	116	116	110	121	102	115	1311	0.22744
Chelsea and Fulham	England	104743	109306	912.108	114.836	119.839	122	100	129	114	152	152	140	136	162	181	170	165	1723	1.88903
Dagenham and Rainham	England	104681	91786	4349.99	24.0647	21.1003	155	150	167	179	153	212	184	149	206	185	200	178	2118	0.486898
Bassetlaw	England	104476	100681	48042.4	2.17466	2.09567	88	80	104	127	122	132	153	126	137	136	117	93	1415	0.0294531
South Swindon	England	104400	107560	12373.8	8.43717	8.69255	152	169	125	129	174	182	227	197	165	170	175	201	2066	0.166966
Wells	England	104397	100235	57733.7	1.80825	1.73616	61	61	67	74	92	80	110	90	70	77	86	74	942	0.0163163
Wealden	England	104375	93305	57102.5	1.82785	1.63399	49	30	43	55	66	73	88	84	67	83	83	79	800	0.0140099
Somerton and Frome	England	104355	93132	95083.7	1.09751	0.979474	55	49	66	68	73	57	67	49	54	52	62	72	724	0.00761435
Coventry North West	England	104339	78867	3854.58	27.0689	20.4606	65	91	90	84	84	101	105	89	117	93	87	91	1097	0.284597
Heywood and Middleton	England	104337	93904	7252.83	14.3857	12.9472	127	115	128	130	138	146	172	154	166	152	148	137	1713	0.236184
Wokingham	England	104216	91088	15610.2	6.67613	5.83514	64	40	52	30	34	49	40	54	51	78	72	73	637	0.0408065
Burton	England	103941	106587	24337.9	4.27075	4.37947	119	112	98	106	96	141	156	130	138	150	117	124	1487	0.0610982
Knowsley	England	103886	100055	5418.73	19.1716	18.4646	76	65	83	82	92	81	118	80	118	129	95	106	1125	0.207613
Leigh	England	103837	89362	6706.9	15.4821	13.3239	84	60	85	94	95	103	112	94	105	113	124	136	1205	0.179666
Gravesham	England	103752	86060	10495.9	9.88502	8.1994	169	146	155	177	199	175	190	197	172	165	156	165	2066	0.196839
South West Surrey	England	103751	96959	25631.1	4.04786	3.78287	60	44	56	39	54	49	48	55	94	75	63	78	715	0.0278959
Mid Bedfordshire	England	103726	87729	45750.5	2.26721	1.91755	63	34	67	51	71	53	63	59	71	96	65	75	768	0.0167867
Oldham West and Royton	England	103685	105762	3084.54	33.6145	34.2878	139	140	130	157	164	186	184	174	154	204	223	204	2059	0.667523
Calder Valley	England	103663	91964	30623.6	3.38507	3.00305	43	48	62	53	60	77	67	58	66	78	69	87	768	0.0250787
Windsor	England	103494	108525	14831.5	6.978	7.31721	68	38	69	77	57	77	64	57	66	79	112	88	852	0.0574454
Ashfield	England	103346	103904	10771.2	9.59468	9.64648	81	81	109	104	114	119	164	116	136	133	108	142	1407	0.130626
Bolton South East	England	103257	104309	3682.05	28.0434	28.3291	130	127	135	146	180	206	203	179	192	176	190	198	2062	0.560014
Leicester West	England	103165	100923	2887.51	35.728	34.9516	183	205	157	180	220	212	211	182	195	174	184	156	2259	0.782335
Waveney	England	103120	97623	25150.6	4.1001	3.88154	94	92	120	118	91	114	117	134	125	162	141	124	1432	0.056937
Maidstone and The Weald	England	103117	104645	22368.1	4.61001	4.67832	127	114	149	155	146	179	159	151	145	172	168	161	1826	0.0816343
Reigate	England	103102	105594	11182.9	9.21965	9.44249	88	83	92	76	78	89	93	105	102	116	114	146	1182	0.105698
Boston and Skegness	England	103045	101212	77882.8	1.32308	1.29954	136	112	144	147	133	147	136	159	190	139	158	120	1721	0.0220973
Maidenhead	England	102970	99560	18341.4	5.61408	5.42816	60	50	51	51	51	68	45	54	63	60	72	58	683	0.0372382
North West Hampshire	England	102936	92264	58948	1.74622	1.56518	45	55	62	45	39	58	56	49	52	65	81	76	683	0.0115865
Oldham East and Saddleworth	England	102890	94809	10441.4	9.85405	9.08011	124	104	112	85	131	152	186	144	137	156	173	169	1673	0.160228
Reading West	England	102878	94062	5085.01	20.2316	18.4979	85	64	83	91	64	116	97	79	120	120	115	128	1162	0.228515
Shrewsbury and Atcham	England	102876	107705	60164.5	1.70991	1.79018	76	89	83	106	89	92	122	110	89	119	162	118	1255	0.0208595
South Holland and The Deepings	England	102844	97028	84633.7	1.21517	1.14645	66	53	86	77	77	77	71	72	76	81	81	79	896	0.0105868
North Tyneside	England	102820	95265	4541.1	22.6421	20.9784	81	75	98	61	96	97	106	85	82	113	103	87	1084	0.238709
Bedford	England	102746	108789	3393.93	30.2735	32.054	153	159	180	168	183	208	203	174	182	237	200	184	2231	0.657351
Halifax	England	102692	109921	5768.61	17.8018	19.055	99	107	103	102	117	161	142	136	170	156	169	178	1640	0.284297
Wigan	England	102511	106110	6050.31	16.9431	17.5379	100	108	124	137	118	129	132	132	150	142	142	156	1570	0.259491
Bradford South	England	102427	92052	4324.93	23.6829	21.284	121	112	135	114	119	133	138	123	124	118	123	130	1490	0.344514
Birmingham Northfield	England	102402	84355	2445.89	41.867	34.4885	140	120	155	114	132	127	161	164	130	161	141	109	1654	0.676237
Harborough	England	102142	91589	20488.3	4.98539	4.47031	58	59	48	65	60	61	62	60	58	55	83	58	727	0.0354837
Bristol North West	England	102122	96609	16945	6.02668	5.70133	85	98	106	85	116	114	128	135	120	97	116	121	1321	0.0779582
South Leicestershire	England	102033	110815	28451.5	3.58621	3.89487	56	51	52	56	52	68	65	50	55	43	52	66	666	0.0234082
Hemel Hempstead	England	101973	96504	10437.1	9.7702	9.24621	83	70	84	61	100	107	101	104	111	110	100	94	1125	0.107788
Harrogate and Knaresborough	England	101860	102071	14814.7	6.8756	6.88984	73	69	53	55	80	88	92	71	72	89	90	95	927	0.062573
Rutland and Melton	England	101845	93672	111768	0.911222	0.838097	75	53	54	57	75	52	71	65	57	54	55	70	738	0.00660299
Loughborough	England	101667	99349	13057	7.78638	7.60885	74	77	82	81	101	92	94	79	79	104	99	79	1041	0.0797272
Mid Norfolk	England	101581	90844	76034.7	1.33598	1.19477	62	63	108	88	103	104	103	118	99	107	99	105	1159	0.015243
Rochford and Southend East	England	101485	102660	20208.9	5.0218	5.07994	222	159	237	201	201	227	235	194	233	255	222	227	2613	0.1293
Bexhill and Battle	England	101304	92113	53084.6	1.90835	1.73521	34	47	44	71	52	81	74	57	87	86	96	66	795	0.0149761
Hertsmere	England	101271	96926	10115.5	10.0114	9.58189	59	64	69	67	86	88	105	85	100	105	94	98	1020	0.100835
South Norfolk	England	101252	93684	79247.3	1.27767	1.18217	54	68	65	69	67	75	97	81	93	101	65	97	932	0.0117607
Bognor Regis and Littlehampton	England	101235	85525	6361.88	15.9128	13.4434	114	99	129	151	135	160	180	155	178	154	116	126	1697	0.266745
St Helens South and Whiston	England	101185	104343	6417.34	15.7674	16.2595	102	101	107	93	91	97	126	109	164	178	164	166	1498	0.23343
Bournemouth West	England	101080	103501	2715.53	37.223	38.1145	143	157	144	139	134	169	155	158	152	145	166	156	1818	0.669483
Stroud	England	101058	93250	40084.6	2.52112	2.32633	49	54	55	56	69	104	87	68	60	67	55	56	780	0.0194588
Tonbridge and Malling	England	101047	95867	30065.8	3.36086	3.18857	88	68	65	78	79	120	96	78	102	88	97	76	1035	0.0344245
St Austell and Newquay	England	101038	94968	40272.4	2.50886	2.35814	81	76	102	97	92	89	111	98	94	97	128	100	1165	0.028928
East Yorkshire	England	100980	92332	105679	0.955531	0.873699	87	86	92	99	108	107	109	117	127	140	115	116	1303	0.0123297
Hitchin and Harpenden	England	100962	85737	25623.5	3.94021	3.34603	44	47	46	44	50	51	72	66	55	73	63	63	674	0.026304
Stockton South	England	100945	91783	8434.08	11.9687	10.8824	72	54	63	59	66	91	87	64	85	91	111	103	946	0.112164
Derby North	England	100926	98519	2950.84	34.2025	33.3868	89	97	102	96	94	121	111	97	104	122	100	114	1247	0.422592
Newark	England	100906	97516	70157.8	1.43827	1.38995	89	66	96	95	83	102	121	112	88	139	114	99	1204	0.0171613
Gillingham and Rainham	England	100817	85026	4180.26	24.1174	20.3399	133	118	119	153	154	157	186	160	160	175	171	171	1857	0.44423
Beaconsfield	England	100689	100911	17623.8	5.71323	5.72583	44	22	67	47	46	55	40	31	48	62	65	68	595	0.0337611
Tewkesbury	England	100651	102104	36876.9	2.72938	2.76878	36	32	40	40	47	52	40	35	54	52	45	48	521	0.0141281
Luton North	England	100542	83509	1878.52	53.522	44.4547	86	104	120	115	116	149	140	103	114	144	126	114	1431	0.76177
Hove	England	100489	88689	2411.17	41.6765	36.7826	65	67	82	72	109	112	133	144	149	132	108	116	1289	0.534596
Worcester	England	100405	101926	3327.82	30.1714	30.6285	134	92	125	142	139	121	147	152	181	185	183	172	1773	0.532782
Nottingham East	England	100347	112168	1870.64	53.6431	59.9623	189	185	273	206	241	287	270	239	245	289	295	277	2996	1.60159
Manchester Withington	England	100344	82813	1727.62	58.0821	47.9346	86	70	114	70	84	93	101	104	94	100	90	97	1103	0.638449
Beverley and Holderness	England	100238	91294	82991.3	1.20781	1.10004	73	66	77	71	80	76	100	74	82	88	83	81	951	0.011459
Broxbourne	England	100216	90691	6686.19	14.9885	13.5639	84	88	89	90	82	88	128	94	97	101	98	97	1136	0.169903
Devizes	England	100162	94073	102342	0.978697	0.9192	61	74	55	39	61	83	77	54	87	79	74	88	832	0.00812959
Walsall South	England	100091	103386	3304.33	30.2909	31.2881	128	123	120	104	140	144	198	150	131	160	128	140	1666	0.504187
St Albans	England	99999	95321	6720.48	14.8797	14.1837	68	67	78	59	69	85	85	90	89	72	97	83	942	0.140168
Stretford and Urmston	England	99980	130289	4679.52	21.3655	27.8424	75	74	93	80	107	106	124	105	93	112	134	101	1204	0.257292
Enfield Southgate	England	99951	80743	3727.21	26.8166	21.6631	82	69	89	90	110	98	100	87	108	104	93	125	1155	0.309883
Chatham and Aylesford	England	99943	82602	6231.87	16.0374	13.2548	111	115	120	151	153	133	160	151	181	166	156	158	1755	0.281617
North Somerset	England	99924	92157	23211.2	4.305	3.97037	31	29	42	51	51	64	54	39	46	40	51	52	550	0.0236955
Sunderland Central	England	99872	108938	3063.75	32.598	35.5571	75	80	81	84	116	108	106	107	123	124	117	151	1272	0.415178
Solihull	England	99862	103020	3272.74	30.5132	31.4782	56	70	66	64	79	71	75	72	61	68	76	80	838	0.256054
Elmet and Rothwell	England	99844	87393	24602.5	4.05829	3.55221	49	42	30	34	39	34	56	36	58	47	42	73	540	0.021949
Bosworth	England	99787	88470	28903.9	3.45237	3.06084	64	72	72	90	79	74	94	79	79	79	83	75	940	0.0325216
Worsley and Eccles South	England	99746	82887	5963.38	16.7264	13.8993	87	83	96	67	98	97	96	102	111	104	121	96	1158	0.194185
Buckingham	England	99702	84036	86691.5	1.15008	0.969368	38	27	39	37	27	42	30	38	34	32	42	47	433	0.00499472
Tynemouth	England	99332	93685	3976.45	24.9801	23.5599	42	57	48	51	61	87	70	69	64	61	72	71	753	0.189365
Skipton and Ripon	England	99316	99519	209424	0.474235	0.475204	49	47	44	54	58	48	46	59	58	51	54	66	634	0.00302735
Braintree	England	99255	85804	46756.5	2.12281	1.83512	59	70	85	77	80	95	82	80	87	81	96	96	988	0.0211307
Fareham	England	99240	92194	6641.62	14.9421	13.8813	38	33	35	40	34	40	56	45	42	47	55	77	542	0.0816066
Birmingham Erdington	England	99197	94107	2205.05	44.9862	42.6779	130	127	157	148	146	154	197	133	147	136	152	147	1774	0.804516
South West Wiltshire	England	99189	94609	73744.4	1.34504	1.28293	86	86	89	86	93	121	100	81	86	95	126	112	1161	0.0157436
Central Suffolk and North Ipswich	England	99167	87080	79622.7	1.24546	1.09366	53	56	65	51	55	73	93	49	80	54	82	73	784	0.00984644
Norwich South	England	99144	123033	3032.28	32.6962	40.5744	183	190	208	192	204	202	217	192	246	239	240	220	2533	0.835346
Tiverton and Honiton	England	99004	89787	90470.3	1.09433	0.992447	75	57	64	61	76	83	85	66	82	80	94	71	894	0.00988169
Ealing Southall	England	98980	84949	1793.94	55.1746	47.3533	143	151	167	163	195	231	250	192	214	221	245	234	2406	1.34118
Suffolk Coastal	England	98968	103746	78372.1	1.2628	1.32376	80	60	81	60	63	76	80	67	88	92	69	87	903	0.011522
Don Valley	England	98927	84634	25084.4	3.94376	3.37397	88	78	117	85	109	102	124	97	94	102	95	97	1188	0.0473601
Newcastle upon Tyne East	England	98768	106096	1974.7	50.0167	53.7277	72	69	55	72	81	78	93	91	97	88	76	93	965	0.488682
Hereford and South Herefordshire	England	98758	99928	72414.1	1.3638	1.37995	94	114	103	99	136	135	125	130	148	126	133	154	1497	0.0206728
Rayleigh and Wickford	England	98674	76875	11887.2	8.30088	6.46706	57	49	48	61	59	54	65	70	59	74	64	54	714	0.0600648
Torridge and West Devon	England	98555	89645	171678	0.574067	0.522168	84	85	69	63	83	82	83	64	88	68	82	72	923	0.00537633
Portsmouth North	England	98535	104153	4319.36	22.8124	24.1131	61	70	73	66	73	90	62	81	85	115	104	99	979	0.226654
Doncaster North	England	98520	83557	25701	3.83332	3.25112	102	105	119	118	104	99	131	118	142	138	111	114	1401	0.0545116
Henley	England	98515	96033	68405.4	1.44016	1.40388	42	24	28	24	16	27	29	21	23	35	38	39	346	0.00505808
Bury South	England	98509	81534	4847.86	20.3201	16.8186	56	67	95	111	107	164	111	102	130	142	134	93	1312	0.270635
Makerfield	England	98509	77685	5587.09	17.6316	13.9044	67	48	47	83	84	81	87	76	92	79	99	92	935	0.16735
Winchester	England	98455	112285	32490.9	3.03023	3.45589	36	41	46	48	38	48	41	64	64	60	68	63	617	0.0189899
Dover	England	98442	89093	21577.2	4.56232	4.12904	144	150	146	147	175	190	158	169	159	162	170	183	1953	0.0905123
Wyre Forest	England	98421	88991	19540.4	5.0368	4.55421	83	76	101	120	120	125	141	137	139	137	130	142	1451	0.0742565
Romford	England	98396	91508	2939.71	33.4714	31.1283	129	131	143	157	131	142	151	151	160	135	147	150	1727	0.587474
Birmingham Edgbaston	England	98356	106190	2830.36	34.7503	37.5182	110	99	122	107	133	104	137	99	130	101	117	127	1386	0.48969
Vale of Glamorgan	Wales	98326	87134	32170.4	3.05641	2.70851	100	98	102	106	87	142	148	137	119	119	139	139	1436	0.0446372
Warwick and Leamington	England	98265	105246	9019.51	10.8947	11.6687	81	81	76	71	65	83	76	71	108	88	96	88	984	0.109097
Bootle	England	98206	96701	2781.47	35.3072	34.7661	84	71	73	107	93	98	93	97	106	121	144	154	1241	0.446166
Altrincham and Sale West	England	98202	87994	5093.49	19.2799	17.2758	30	36	47	51	57	85	66	68	63	68	65	60	696	0.136645
Cannock Chase	England	98119	88792	7888.23	12.4387	11.2563	103	79	99	114	94	126	133	91	130	134	124	100	1327	0.168225
Arundel and South Downs	England	98118	86569	64649.4	1.51769	1.33905	41	40	51	54	40	66	71	65	75	67	61	76	707	0.0109359
Chorley	England	98116	83790	15520.3	6.32177	5.39872	104	73	98	78	102	77	119	97	102	115	121	97	1183	0.0762225
Carshalton and Wallington	England	98068	80370	2549.77	38.4615	31.5205	112	90	124	118	132	114	146	124	145	132	140	133	1510	0.59221
Rugby	England	97991	92801	24657.4	3.97411	3.76362	58	66	83	58	87	93	93	71	82	82	110	105	988	0.0400692
Garston and Halewood	England	97924	96055	6365.2	15.3843	15.0907	61	65	61	85	72	69	95	62	88	83	78	102	921	0.144693
Torbay	England	97899	94630	9173.66	10.6717	10.3154	159	164	140	216	170	219	203	228	220	203	199	181	2302	0.250936
South Thanet	England	97878	92532	13761.3	7.11254	6.72406	166	147	177	167	219	197	169	207	206	211	169	165	2200	0.159868
Gosport	England	97877	83089	3888.41	25.1714	21.3684	51	47	72	58	81	69	90	76	59	68	93	86	850	0.218598
North East Hampshire	England	97856	87522	40146.6	2.43747	2.18006	24	18	40	42	26	34	29	26	30	26	37	48	380	0.00946531
Sutton and Cheam	England	97846	84331	1834.93	53.3242	45.9588	96	100	116	99	83	126	130	91	115	120	133	138	1347	0.734089
Great Yarmouth	England	97796	95968	18233.3	5.36358	5.26333	136	128	163	177	180	174	209	199	223	192	181	161	2123	0.116435
East Worthing and Shoreham	England	97759	85071	5736.6	17.0413	14.8295	78	60	79	71	73	89	101	104	123	107	84	118	1087	0.189485
Nottingham North	England	97727	86400	2334.19	41.8676	37.0149	150	125	168	157	206	181	224	205	178	207	197	205	2203	0.943795
Thirsk and Malton	England	97727	97605	213870	0.456947	0.456376	59	46	55	47	50	59	82	62	78	68	71	61	738	0.0034507
Chippenham	England	97600	89071	16762.2	5.82261	5.31379	79	80	80	58	84	83	83	70	70	81	86	95	949	0.0566153
Ribble Valley	England	97548	102380	63276.2	1.54162	1.61799	60	53	66	55	64	59	71	69	57	82	60	76	772	0.0122005
Spelthorne	England	97456	86402	5115.72	19.0503	16.8895	94	66	93	79	98	85	97	91	124	115	99	81	1122	0.219324
Selby and Ainsty	England	97341	87696	84777.3	1.1482	1.03443	62	42	68	78	74	67	94	46	96	79	82	75	863	0.0101796
North Dorset	England	97290	89369	88060.6	1.10481	1.01486	30	33	28	34	45	39	49	42	55	36	34	44	469	0.00532588
South Ribble	England	97254	82544	23276.6	4.17819	3.54623	71	49	64	76	62	85	81	70	61	80	68	72	839	0.0360448
Morley and Outwood	England	97221	95234	6860.62	14.1709	13.8813	61	62	70	48	59	64	84	51	50	80	64	85	778	0.113401
Epping Forest	England	97217	84944	12624.6	7.70062	6.72847	75	95	109	95	112	121	105	94	119	98	110	95	1228	0.0972707
Keighley	England	97207	90798	16444.4	5.91126	5.52152	78	66	103	99	78	56	99	65	61	118	96	101	1020	0.0620273
South Basildon and East Thurrock	England	97174	83658	14570.8	6.6691	5.74149	102	111	145	119	115	133	153	100	125	128	131	132	1494	0.102534
Wimbledon	England	97160	90908	2117.89	45.8758	42.9238	54	74	71	83	87	83	89	89	76	86	93	84	969	0.457531
Stoke-on-Trent North	England	97159	84922	4219.14	23.0281	20.1278	164	160	190	183	204	196	233	179	210	229	202	210	2360	0.559355
St Helens North	England	97125	81573	8378.99	11.5915	9.73542	64	74	96	70	78	91	97	70	136	142	116	109	1143	0.136413
South Derbyshire	England	97075	80664	33812.9	2.87095	2.3856	41	49	55	51	66	68	67	62	55	60	56	52	682	0.0201698
Louth and Horncastle	England	96994	93472	140241	0.691624	0.66651	66	49	52	70	62	47	75	78	92	72	80	56	799	0.00569734
The Cotswolds	England	96941	96990	123972	0.781962	0.782357	41	41	36	44	54	47	55	40	76	40	47	55	576	0.00464623
Rossendale and Darwen	England	96919	79317	21745.3	4.45701	3.64755	78	88	85	91	94	105	108	100	92	94	86	78	1099	0.0505397
Charnwood	England	96893	80092	17152.6	5.64889	4.66939	58	58	46	64	64	46	51	57	48	65	53	54	664	0.0387114
Scarborough and Whitby	England	96862	96166	74657.8	1.29741	1.28809	96	107	113	127	139	127	156	166	139	166	151	136	1623	0.0217392
Bristol East	England	96784	79192	2374.93	40.7524	33.345	106	93	108	122	130	128	156	126	132	118	138	131	1488	0.626545
Newcastle upon Tyne Central	England	96776	142313	2443.32	39.6083	58.2456	209	188	254	212	198	196	213	251	274	262	271	281	2809	1.14966
North East Hertfordshire	England	96756	86323	50226.5	1.92639	1.71867	52	47	72	50	54	73	70	62	64	62	77	56	739	0.0147133
Huddersfield	England	96719	105539	4703.3	20.5641	22.4393	147	96	135	133	110	143	141	155	162	175	149	140	1686	0.358471
City of Durham	England	96680	107253	18669.2	5.17859	5.74493	65	50	67	53	64	67	60	49	60	75	64	72	746	0.0399589
Northampton South	England	96610	101743	3294.88	29.3212	30.8791	129	152	166	190	218	232	255	249	259	249	289	312	2700	0.819453
East Hampshire	England	96597	90079	46361.4	2.08356	1.94297	29	26	29	28	49	46	38	46	54	53	59	62	519	0.0111947
Poole	England	96546	105651	4089.6	23.6077	25.8341	83	67	88	100	81	107	96	95	95	87	110	105	1114	0.272398
Broxtowe	England	96507	82063	6579.06	14.6688	12.4734	47	54	75	67	65	66	89	68	91	84	65	71	842	0.127982
East Devon	England	96452	102566	34208.1	2.81957	2.9983	58	66	72	56	69	49	79	70	88	77	73	89	846	0.024731
Bolton North East	England	96354	91254	3594.76	26.804	25.3853	101	73	103	116	150	162	156	152	141	153	143	127	1577	0.438694
Rushcliffe	England	96246	88031	30932.2	3.11152	2.84594	51	46	63	46	47	50	49	48	50	50	49	62	611	0.0197529
Filton and Bradley Stoke	England	96230	119186	9677.81	9.94337	12.3154	55	62	58	64	69	69	80	66	61	58	56	75	773	0.0798734
West Dorset	England	96147	102494	103843	0.925891	0.987012	37	52	48	48	59	73	87	67	80	64	42	89	746	0.00718394
Wentworth and Dearne	England	96143	88899	9026.13	10.6516	9.84908	78	80	72	73	103	93	82	91	110	96	100	62	1040	0.115221
Wakefield	England	96094	105985	7785.51	12.3427	13.6131	140	94	107	95	103	113	125	126	118	128	139	157	1445	0.185601
Leeds East	England	96014	95326	3367.93	28.5083	28.304	133	116	105	100	126	112	185	156	145	185	160	146	1669	0.495556
Stafford	England	96008	101614	29100.8	3.29915	3.49179	98	72	82	94	97	98	100	107	113	110	103	94	1168	0.0401363
Broadland	England	96000	84390	76502.8	1.25486	1.1031	51	71	91	99	74	69	83	91	100	110	94	89	1022	0.013359
Worthing West	England	95942	94746	3193.61	30.0419	29.6674	112	81	103	99	100	128	135	139	136	108	120	127	1388	0.434618
North West Norfolk	England	95933	96039	86068.6	1.11461	1.11584	85	72	140	107	124	126	154	121	110	132	126	109	1406	0.0163358
Sherwood	England	95873	84449	30722.5	3.12062	2.74877	63	69	84	75	93	94	141	88	105	94	106	103	1115	0.0362927
Mole Valley	England	95839	98672	36944.9	2.59411	2.67079	48	49	51	52	58	57	62	51	78	78	63	87	734	0.0198674
Mid Worcestershire	England	95838	91766	44093.2	2.17353	2.08118	63	54	95	85	70	71	85	83	77	81	92	108	964	0.0218628
Stevenage	England	95766	94164	6341.64	15.1011	14.8485	125	92	97	92	120	127	133	151	141	151	126	116	1471	0.231959
Kettering	England	95748	88833	23349	4.10073	3.80458	96	92	115	116	134	136	180	169	123	154	173	151	1639	0.0701957
South Staffordshire	England	95746	77229	27376.2	3.49742	2.82103	57	42	51	61	58	60	74	57	61	60	64	107	752	0.0274691
Tamworth	England	95731	88052	17968.7	5.32764	4.90029	83	112	108	110	141	125	153	112	128	146	121	125	1464	0.0814748
West Lancashire	England	95672	95389	26235.6	3.64665	3.63586	101	59	82	72	77	78	79	83	90	100	85	93	999	0.038078
North Thanet	England	95651	84430	14245.4	6.71454	5.92684	145	159	152	168	153	166	195	160	188	194	153	157	1990	0.139695
Ruislip Northwood and Pinner	England	95525	79137	4951.04	19.2939	15.9839	69	61	81	65	103	83	108	59	82	87	82	80	960	0.193898
Warrington North	England	95513	104179	9143.15	10.4464	11.3942	83	54	61	74	70	73	96	79	78	91	95	113	967	0.105762
Halton	England	95395	87776	6208.64	15.3649	14.1377	86	75	104	85	86	114	116	96	111	107	101	130	1211	0.195051
Bolsover	England	95354	86776	22640.2	4.21171	3.83283	49	52	72	67	69	73	63	82	85	68	78	82	840	0.0371022
Bolton West	England	95279	85269	7176.91	13.2758	11.881	50	61	57	62	90	97	119	67	85	82	79	80	929	0.129443
Shipley	England	95229	79450	9500.99	10.0231	8.36229	50	50	58	59	55	66	72	64	61	56	77	66	734	0.0772551
York Outer	England	95189	91481	24853.1	3.83006	3.68087	51	33	38	50	51	56	55	43	55	50	62	59	603	0.0242625
Kingston upon Hull North	England	95188	80127	2489.8	38.2312	32.1821	151	132	147	122	145	149	170	125	159	134	136	150	1720	0.690819
Preston	England	94952	112999	2695.01	35.2325	41.9289	151	167	198	165	200	207	211	176	207	189	222	177	2270	0.842296
Erewash	England	94930	85722	6002.31	15.8156	14.2815	91	81	101	108	124	120	132	106	113	100	87	95	1258	0.209586
Sevenoaks	England	94915	86679	24961.2	3.8025	3.47255	65	63	61	56	76	109	85	74	89	103	85	80	946	0.0378988
Walsall North	England	94841	90964	2691.27	35.2403	33.7997	96	107	91	108	117	140	145	130	143	104	136	117	1434	0.532834
North West Leicestershire	England	94814	100888	27932.8	3.39436	3.61181	73	62	62	54	86	71	71	61	78	71	76	68	833	0.0298216
Middlesbrough	England	94757	113729	2981.58	31.7808	38.1439	161	154	187	174	188	214	173	177	205	215	262	272	2382	0.798906
Bromsgrove	England	94744	86399	21696.8	4.36672	3.9821	55	42	55	46	78	60	66	52	60	62	59	67	702	0.0323549
Sutton Coldfield	England	94679	84047	5765.62	16.4213	14.5773	51	42	61	44	45	60	50	48	60	63	72	67	663	0.114992
Daventry	England	94676	90931	74843.4	1.26499	1.21495	76	69	62	90	100	90	99	95	88	103	92	159	1123	0.0150047
Hemsworth	England	94507	79424	14997.3	6.3016	5.29588	71	59	73	64	60	96	79	73	97	80	92	115	959	0.0639448
Rother Valley	England	94452	80925	16677.6	5.66339	4.85231	53	57	59	54	46	53	83	67	86	67	66	69	760	0.04557
Gateshead	England	94334	104182	2553.15	36.9481	40.8053	61	83	110	96	84	100	93	99	103	107	80	94	1110	0.434758
City of Chester	England	94310	107230	13377.2	7.05007	8.01589	68	98	66	77	117	105	115	110	81	99	95	111	1142	0.0853693
Lichfield	England	94175	88470	32906.2	2.86193	2.68855	67	66	82	65	64	69	68	53	76	67	62	73	812	0.0246762
Brentwood and Ongar	England	94030	87809	31670.9	2.96897	2.77255	83	59	72	70	59	71	73	81	70	87	68	78	871	0.0275016
Warley	England	93966	84551	1935.5	48.5487	43.6843	88	94	87	101	89	116	119	108	92	79	88	116	1177	0.608112
Faversham and Mid Kent	England	93873	83882	39075.5	2.40235	2.14666	95	81	77	86	85	101	105	102	79	90	90	90	1081	0.0276644
North Devon	England	93825	96613	110505	0.84906	0.87429	108	91	112	97	93	134	104	109	119	109	112	106	1294	0.0117099
Harlow	England	93755	90407	7969.14	11.7648	11.3446	132	109	135	112	132	154	154	147	136	141	159	141	1652	0.2073
Putney	England	93752	73281	1301.42	72.0383	56.3086	85	77	87	102	93	101	145	101	93	118	126	119	1247	0.958186
Cleethorpes	England	93670	87850	34722.5	2.69767	2.53006	76	91	102	86	95	119	155	97	112	95	92	105	1225	0.0352797
Sheffield Heeley	England	93611	75044	2738.35	34.1852	27.4048	64	75	82	87	106	95	78	79	93	99	100	99	1057	0.385999
Chesterfield	England	93598	98960	4735.32	19.7659	20.8983	104	77	99	96	118	99	115	92	91	108	107	93	1199	0.253204
Gedling	England	93566	75232	3814.72	24.5276	19.7215	70	62	87	82	95	96	113	120	82	104	67	86	1064	0.278919
Leeds West	England	93510	87074	3023.78	30.9248	28.7964	117	114	108	99	98	127	155	137	137	134	158	164	1548	0.511942
Macclesfield	England	93350	89467	30173.8	3.09374	2.96505	46	39	53	63	60	68	58	46	62	63	71	81	710	0.0235303
Sheffield South East	England	93345	113107	2523.94	36.9838	44.8136	70	52	88	76	79	70	87	97	79	75	66	62	901	0.356981
Gainsborough	England	93257	80297	120306	0.775166	0.667441	42	42	35	41	59	48	65	57	70	41	41	46	587	0.00487923
Chesham and Amersham	England	93250	83255	19634.8	4.74921	4.24017	32	30	32	33	24	43	34	18	30	39	51	48	414	0.021085
New Forest East	England	93242	87441	41566.2	2.24322	2.10366	38	51	41	42	48	40	62	52	41	58	52	50	575	0.0138334
Brighton Kemptown	England	93197	84417	4266.28	21.845	19.787	84	81	84	94	136	166	168	138	159	163	145	147	1565	0.36683
West Worcestershire	England	92745	87702	70528.9	1.31499	1.24349	51	34	48	39	54	74	62	72	72	71	84	71	732	0.0103787
Hartlepool	England	92665	88452	9842.31	9.41497	8.98692	73	80	90	124	117	97	90	104	119	137	148	168	1347	0.136858
Salisbury	England	92655	94497	61260.3	1.51248	1.54255	65	74	64	66	102	84	78	85	89	93	84	93	977	0.0159483
Havant	England	92627	86053	7094.38	13.0564	12.1297	62	67	64	82	82	79	79	98	87	95	119	80	994	0.140111
Leeds North East	England	92528	70953	3949.43	23.4282	17.9654	50	48	66	64	62	72	83	77	65	85	78	85	835	0.211423
Liverpool Wavertree	England	92527	83671	1708.06	54.1707	48.9859	95	78	125	92	98	99	99	95	122	120	124	124	1271	0.744118
Middlesbrough South and East Cleveland	England	92526	74590	19977.1	4.6316	3.73378	67	54	50	77	63	75	84	80	64	87	111	101	913	0.0457023
West Bromwich West	England	92442	98990	2749.92	33.6162	35.9974	91	73	92	86	104	102	108	70	80	113	94	96	1109	0.403284
Congleton	England	92379	81285	21100.5	4.37804	3.85227	54	42	52	40	49	59	61	37	55	62	60	45	616	0.0291936
South Suffolk	England	92302	84509	66947.2	1.37873	1.26232	60	58	57	53	53	82	79	56	68	80	77	97	820	0.0122485
North West Durham	England	92276	78050	70102.8	1.3163	1.11336	152	232	79	109	132	118	107	128	84	105	150	119	1515	0.0216111
Stockton North	England	92251	99027	12540.4	7.35632	7.89665	77	94	95	88	123	98	109	99	121	136	150	151	1341	0.106935
Barnsley East	England	92248	75244	8681.69	10.6256	8.66698	71	69	72	65	102	71	94	66	80	83	86	78	937	0.107928
Stalybridge and Hyde	England	92205	75713	6323.08	14.5823	11.9741	96	96	118	123	130	127	139	126	138	123	131	116	1463	0.231375
South Dorset	England	92191	83647	39139.5	2.35544	2.13715	69	83	84	71	79	122	114	130	108	107	121	107	1195	0.0305318
Cardiff West	Wales	92142	81367	5098.83	18.0712	15.958	91	86	113	108	109	184	147	165	149	152	124	111	1539	0.301834
Kingston upon Hull East	England	92056	91928	3282.26	28.0466	28.0076	123	115	136	112	146	154	148	148	145	141	149	124	1641	0.499961
Basildon and Billericay	England	92005	99599	6023.18	15.2751	16.5359	126	103	113	111	110	120	138	118	149	104	128	145	1465	0.243227
Plymouth Moor View	England	91970	89215	3441.54	26.7235	25.923	112	101	121	106	129	165	151	112	104	161	137	135	1534	0.445731
The Wrekin	England	91920	88137	34527.6	2.66222	2.55265	59	70	72	100	79	102	123	79	95	109	103	93	1084	0.0313951
Harwich and North Essex	England	91871	81346	42085.9	2.18294	1.93285	63	77	85	85	87	93	102	93	104	105	98	111	1103	0.0262083
Hyndburn	England	91854	88700	9026.31	10.1763	9.82683	115	109	118	122	101	119	133	109	124	118	131	112	1411	0.156321
Nuneaton	England	91720	82162	8302.31	11.0475	9.89628	87	72	77	88	99	120	114	83	112	123	136	122	1233	0.148513
Bath	England	91661	105098	2867.55	31.9649	36.6507	79	96	71	93	113	98	125	114	94	82	113	92	1170	0.408013
Eltham	England	91573	70787	2159.32	42.4082	32.7821	118	119	120	106	109	151	129	126	160	139	129	125	1531	0.709019
Truro and Falmouth	England	91447	98108	45575.9	2.00648	2.15263	61	62	88	92	71	73	78	85	81	79	88	88	946	0.0207566
Telford	England	91414	98346	5053.63	18.0888	19.4605	82	100	127	116	121	142	151	133	174	158	181	176	1661	0.328674
Cheadle	England	91348	87873	3937.59	23.199	22.3165	37	40	53	72	47	43	51	59	53	64	60	74	653	0.165838
Newcastle upon Tyne North	England	91277	82253	7093.77	12.8672	11.5951	56	53	36	46	60	58	67	55	74	93	67	53	718	0.101216
Liverpool Walton	England	91203	89202	1975.84	46.1591	45.1464	127	124	120	115	127	129	154	127	184	178	216	180	1781	0.901389
Darlington	England	91147	90185	3003.76	30.3443	30.024	52	84	67	74	87	91	106	85	91	106	108	76	1027	0.341904
High Peak	England	91111	81084	54025.4	1.68645	1.50085	58	63	52	61	60	70	75	78	69	73	87	65	811	0.0150115
Ashton-under-Lyne	England	91095	88828	2778.77	32.7825	31.9666	134	117	152	125	172	187	176	185	155	157	156	154	1870	0.672959
North East Derbyshire	England	91088	76196	22823.8	3.99092	3.33844	40	36	36	40	32	38	48	38	41	40	43	53	485	0.0212497
Bromley and Chislehurst	England	90994	86376	2940.82	30.9418	29.3714	128	102	109	115	121	145	148	146	158	129	130	150	1581	0.537606
Meon Valley	England	90917	86147	40227.1	2.26009	2.14152	30	22	34	41	43	42	40	39	36	61	58	62	508	0.0126283
Southport	England	90734	86398	7773.08	11.6729	11.115	52	42	55	70	77	66	82	84	113	89	122	115	967	0.124404
Liverpool West Derby	England	90604	74230	2062.93	43.92	35.9828	90	77	74	85	100	102	94	102	116	130	160	131	1261	0.611266
Rotherham	England	90578	99224	4508.55	20.0903	22.008	132	112	125	114	137	120	145	134	175	135	143	110	1582	0.350889
Newcastle-under-Lyme	England	90469	88443	8110.92	11.154	10.9042	100	90	117	101	129	111	136	97	116	141	119	134	1391	0.171497
North Warwickshire	England	90274	94024	26648.5	3.38759	3.52831	43	48	53	65	81	70	88	69	73	89	60	91	830	0.0311462
Chingford and Woodford Green	England	90244	70424	1905.12	47.3692	36.9657	79	79	117	96	112	125	105	93	109	97	115	118	1245	0.653503
Cardiff Central	Wales	90243	114349	1683.96	53.5898	67.9049	159	215	187	205	198	214	239	210	231	243	265	242	2608	1.54873
Pendle	England	90131	84727	16938	5.32123	5.00218	101	75	74	91	95	97	115	101	105	97	106	97	1154	0.0681308
Scunthorpe	England	90096	93343	18266.2	4.93238	5.11014	134	137	161	142	146	152	179	122	136	160	138	152	1759	0.0962979
North Wiltshire	England	90028	81916	71424.5	1.26046	1.14689	48	50	33	38	48	39	49	44	57	70	51	64	591	0.00827448
Sheffield Hallam	England	90018	68564	4433.65	20.3033	15.4644	22	17	18	25	20	32	32	18	30	33	32	22	301	0.0678898
Redditch	England	90015	84987	14864.3	6.05579	5.71753	78	60	98	94	94	100	110	87	116	115	120	134	1206	0.0811341
Central Devon	England	89945	81920	141494	0.635681	0.578965	38	50	64	46	51	46	61	61	40	43	45	47	592	0.00418393
Pudsey	England	89915	79812	5497.18	16.3566	14.5187	39	37	53	41	43	50	54	50	69	53	46	57	592	0.107692
Orpington	England	89889	78656	7872.51	11.4181	9.99122	85	95	87	81	95	105	128	90	82	99	79	94	1120	0.142267
Stourbridge	England	89871	74201	2741.07	32.7868	27.0701	63	49	57	60	78	62	80	68	56	63	80	70	786	0.286749
Wolverhampton South East	England	89747	84417	2475.22	36.2582	34.1048	103	72	98	117	124	137	123	133	143	146	138	108	1442	0.582574
Lewes	England	89737	86750	37332.4	2.40373	2.32372	71	49	63	66	77	77	88	68	86	97	68	76	886	0.0237327
Stoke-on-Trent South	England	89709	79232	3284.95	27.3091	24.1197	152	107	126	150	142	179	173	130	150	160	139	142	1750	0.532733
Southend West	England	89708	77551	2414.01	37.1615	32.1254	65	61	60	87	98	114	102	88	106	76	70	100	1027	0.425434
Beckenham	England	89693	69341	3448.43	26.0098	20.108	76	79	65	85	102	86	109	80	106	113	130	90	1121	0.325076
West Bromwich East	England	89565	87353	2781.61	32.199	31.4038	80	69	95	98	102	99	99	95	89	93	85	98	1102	0.396174
North Cornwall	England	89497	88625	121016	0.739547	0.732341	79	73	75	83	75	64	125	98	83	107	97	101	1060	0.00875917
Wallasey	England	89496	73713	3975.01	22.5146	18.5441	69	65	99	92	106	107	99	85	109	107	105	107	1150	0.289307
Wolverhampton North East	England	89428	92803	2475.82	36.1206	37.4838	83	77	79	98	113	133	127	100	123	110	125	116	1284	0.518616
Witham	England	89303	80526	38535.9	2.3174	2.08963	40	41	54	59	64	76	76	59	55	59	66	47	696	0.0180611
Maldon	England	89197	77436	43308.8	2.05956	1.788	59	48	62	65	70	63	91	64	98	77	77	95	869	0.0200652
Bexleyheath and Crayford	England	89024	76461	2285.45	38.9524	33.4555	74	96	125	93	96	113	127	114	124	137	118	117	1334	0.583691
Kingswood	England	89013	69004	4312.92	20.6387	15.9994	52	53	63	64	68	62	56	74	55	62	51	75	735	0.170418
Birkenhead	England	88980	89137	2800.18	31.7766	31.8326	109	99	145	136	144	142	160	121	179	166	175	174	1750	0.62496
Wyre and Preston North	England	88940	89138	26945.1	3.30079	3.30814	43	48	46	41	45	67	56	50	53	51	48	48	596	0.0221191
Stratford-on-Avon	England	88823	89198	67073.7	1.32426	1.32985	31	34	42	49	61	55	65	42	63	59	59	57	617	0.00919884
South West Devon	England	88802	81215	37853.4	2.34595	2.14552	44	44	42	58	58	45	46	73	42	40	50	56	598	0.0157978
Washington and Sunderland West	England	88727	94229	4306.65	20.6023	21.8799	58	63	77	61	68	64	66	75	77	82	61	70	822	0.190868
Amber Valley	England	88679	88174	12463.9	7.11484	7.07432	55	53	55	78	66	68	83	68	79	84	56	60	805	0.0645863
Haltemprice and Howden	England	88640	81954	45676.7	1.94059	1.79422	28	40	46	41	52	47	65	46	52	47	44	45	553	0.0121068
Castle Point	England	88570	71905	6317.57	14.0196	11.3818	70	71	77	89	77	76	81	85	73	73	70	84	926	0.146575
Great Grimsby	England	88557	95487	3048.5	29.0493	31.3226	175	156	205	212	217	236	269	225	206	232	184	182	2499	0.819747
Norwich North	England	88472	82580	3618.87	24.4474	22.8193	89	83	114	123	145	118	125	127	108	138	105	126	1401	0.387137
South East Cornwall	England	88440	79466	73809	1.19823	1.07664	82	56	75	81	87	75	81	83	89	60	89	102	960	0.0130065
North East Somerset	England	88436	75921	32244.8	2.74265	2.35452	42	45	33	48	61	39	50	43	56	36	56	43	552	0.0171191
Halesowen and Rowley Regis	England	88353	78920	2979	29.6586	26.4921	52	44	88	62	57	84	52	60	67	65	70	58	759	0.254783
Blaydon	England	88329	81803	11092.4	7.96301	7.37468	40	36	48	42	69	59	47	49	50	49	58	57	604	0.0544516
Morecambe and Lunesdale	England	88317	77689	32109.4	2.7505	2.41951	117	108	105	99	116	127	118	121	123	117	107	93	1351	0.0420749
Lancaster and Fleetwood	England	88234	89510	49038.8	1.79927	1.82529	103	94	129	110	121	121	121	103	118	132	112	125	1389	0.0283245
Romsey and Southampton North	England	88164	80906	42043.5	2.09697	1.92434	21	21	36	26	35	30	38	22	26	34	54	38	381	0.00906203
Weaver Vale	England	88145	88295	16928.4	5.20692	5.21578	68	61	66	66	75	68	82	61	90	78	82	92	889	0.0525152
Cardiff North	Wales	88109	94258	4262.8	20.6693	22.1118	58	71	70	67	68	64	71	85	78	63	87	89	871	0.204326
Bury North	England	88018	88871	5100.84	17.2556	17.4228	92	85	92	101	136	147	137	127	121	144	117	151	1450	0.284267
Old Bexley and Sidcup	England	87760	70920	2454.64	35.7527	28.8922	51	48	69	62	61	72	80	64	79	77	80	69	812	0.330802
Penistone and Stocksbridge	England	87593	74475	29384.8	2.98089	2.53447	34	29	50	35	44	48	49	48	52	39	42	40	510	0.0173559
Brigg and Goole	England	87530	78890	66316.7	1.31988	1.18959	78	87	61	84	74	89	98	86	82	60	64	75	938	0.0141442
Bishop Auckland	England	87519	83210	92267.3	0.948537	0.901836	70	77	61	56	82	96	76	88	58	91	56	71	882	0.00955918
Barnsley Central	England	87505	87827	4836.51	18.0926	18.1592	81	82	123	128	98	104	103	110	98	142	122	115	1306	0.270029
Barrow and Furness	England	87488	87067	39759.7	2.20042	2.18983	129	108	86	111	153	139	159	151	164	158	164	144	1666	0.0419017
Houghton and Sunderland South	England	87481	76920	6593.68	13.2674	11.6657	44	44	55	54	46	53	56	56	71	70	74	66	689	0.104494
Northampton North	England	87409	78780	2235.55	39.0996	35.2397	77	88	90	102	111	184	167	133	109	123	149	136	1469	0.657109
North Herefordshire	England	87329	80459	145557	0.599964	0.552766	60	46	36	38	62	55	84	57	75	64	58	69	704	0.00483659
Caerphilly	Wales	87274	78851	11455.3	7.61865	6.88336	27	82	86	106	108	104	114	112	121	127	136	128	1251	0.109207
North Durham	England	87157	71922	10417.2	8.36665	6.90416	62	59	73	66	68	81	73	72	72	75	82	70	853	0.0818839
Forest of Dean	England	87098	76878	61991.9	1.40499	1.24013	47	55	38	40	55	55	35	71	49	51	54	46	596	0.00961415
Newton Abbot	England	86965	78584	20927.9	4.15546	3.75499	69	75	82	78	87	94	86	101	74	93	72	87	998	0.0476875
Camborne and Redruth	England	86922	81452	28399.5	3.06068	2.86807	105	81	101	87	85	103	93	79	117	90	90	104	1135	0.0399654
Ellesmere Port and Neston	England	86913	80889	14087.9	6.16932	5.74172	77	61	84	68	72	68	77	52	67	74	95	80	875	0.0621099
Burnley	England	86894	86382	11068.4	7.85064	7.80438	160	121	162	120	145	153	168	170	145	175	147	142	1808	0.163348
Redcar	England	86601	83076	7886.35	10.9811	10.5342	74	68	60	59	78	74	68	73	83	108	116	136	997	0.126421
Carlisle	England	86285	88760	21163.6	4.07704	4.19399	75	97	138	112	124	124	152	146	146	151	128	117	1510	0.0713489
St Ives	England	86226	83134	54549.7	1.58069	1.52401	75	83	71	67	97	80	99	81	65	58	71	80	927	0.0169937
Denton and Reddish	England	86148	71950	2569.13	33.532	28.0056	85	111	91	130	110	89	126	101	107	113	114	118	1295	0.504062
Stockport	England	86113	94773	2192.42	39.2775	43.2275	99	98	84	102	106	124	150	110	112	140	137	136	1398	0.63765
Eddisbury	England	85879	84690	71245	1.2054	1.18872	66	35	42	42	55	62	53	38	42	46	55	61	597	0.00837954
Clacton	England	85838	80474	14468.2	5.93288	5.56214	133	141	141	141	181	200	184	196	169	166	159	157	1968	0.136023
Newport West	Wales	85682	97380	10689.6	8.01545	9.10979	50	95	137	120	133	123	144	126	140	145	139	143	1495	0.139856
Ludlow	England	85321	78478	155492	0.548716	0.504707	35	42	46	44	51	41	67	42	60	55	55	48	586	0.00376868
Kingston upon Hull West and Hessle	England	85228	111687	3082.85	27.6459	36.2285	203	191	209	212	204	214	248	248	221	225	206	215	2596	0.842078
Leeds North West	England	85184	74912	6212.59	13.7115	12.0581	38	40	41	42	53	51	46	31	42	46	59	38	527	0.0848278
North Norfolk	England	85019	81256	75554.1	1.12527	1.07547	50	41	73	67	59	77	75	75	64	79	63	77	800	0.0105884
Stone	England	84924	74195	62107.6	1.36737	1.19462	68	34	58	69	65	79	73	69	71	97	71	56	810	0.0130419
Wolverhampton South West	England	84878	85353	2314.07	36.679	36.8843	109	98	134	106	98	134	132	141	133	148	123	121	1477	0.638268
Tatton	England	84831	97811	33048.3	2.56688	2.95964	39	38	32	28	43	49	46	53	64	40	40	41	513	0.0155227
New Forest West	England	84820	81600	36124.7	2.34798	2.25884	29	27	31	33	31	27	42	51	30	47	44	58	450	0.0124569
Christchurch	England	84620	84631	10996.8	7.695	7.696	40	23	26	28	47	50	49	42	35	29	40	49	458	0.0416487
Mid Derbyshire	England	84361	68874	9216.64	9.15312	7.47279	35	35	44	37	41	36	60	43	41	32	40	35	479	0.0519712
Monmouth	Wales	84311	83150	83872.4	1.00523	0.991387	33	51	56	63	52	77	75	95	80	61	76	62	781	0.00931177
Sefton Central	England	84267	71475	9922.93	8.49215	7.20302	39	36	23	45	35	38	44	43	59	51	63	41	517	0.0521016
Thornbury and Yate	England	83864	80031	39674	2.11383	2.01722	41	57	47	41	53	47	38	41	46	49	46	47	553	0.0139386
Westmorland and Lonsdale	England	83799	86062	147766	0.567107	0.582422	53	42	57	65	81	67	95	88	81	67	52	70	818	0.00553579
Sedgefield	England	83736	81308	36684.8	2.28258	2.21639	56	44	52	53	67	62	63	70	77	80	76	53	753	0.0205262
Totnes	England	83667	81579	58145.5	1.43893	1.40302	66	54	67	56	71	58	78	64	60	72	77	67	790	0.0135866
Stoke-on-Trent Central	England	83588	107476	3027.23	27.612	35.5031	215	203	216	208	193	200	213	196	229	216	231	238	2558	0.844997
Blackpool North and Cleveleys	England	83478	81297	2810.2	29.7054	28.9293	135	142	144	122	152	164	183	161	144	148	147	113	1755	0.624511
Alyn and Deeside	Wales	83237	86670	15686	5.30647	5.52532	44	55	64	69	78	78	89	53	83	78	68	92	851	0.0542524
Jarrow	England	83115	73280	4854.54	17.1211	15.0952	48	57	60	50	36	61	86	59	68	60	64	55	704	0.145019
Easington	England	82838	78901	11872.2	6.97745	6.64584	76	50	62	57	79	75	83	93	79	88	58	74	874	0.0736171
South Shields	England	82746	74726	2622.18	31.5562	28.4977	86	74	69	63	76	88	84	85	124	91	64	91	995	0.379456
Fylde	England	82551	87980	19102.9	4.3214	4.60559	66	50	65	63	65	70	65	68	57	55	77	62	763	0.0399417
Blyth Valley	England	82227	72999	7197.36	11.4246	10.1425	49	49	61	56	35	54	65	59	82	75	46	63	694	0.0964243
Penrith and The Border	England	81994	83242	313441	0.261593	0.265575	38	31	41	32	52	61	49	45	51	50	67	50	567	0.00180895
Dudley North	England	81982	79690	2305.75	35.5555	34.5614	55	62	69	82	81	87	109	80	99	115	99	87	1025	0.444541
Wansbeck	England	81898	76674	13947.6	5.87184	5.49729	44	36	66	52	44	42	57	57	75	59	65	61	658	0.0471766
Llanelli	Wales	81769	76963	27602	2.96243	2.78831	60	60	62	63	81	76	67	79	77	58	59	72	814	0.0294906
Kenilworth and Southam	England	81656	81664	62051.2	1.31595	1.31607	33	31	16	16	29	38	34	29	30	34	26	32	348	0.00560827
Torfaen	Wales	81513	79451	11753.8	6.93503	6.7596	31	100	114	79	130	105	126	120	134	114	124	131	1308	0.111283
Swansea West	Wales	81315	94539	3690.78	22.0319	25.6149	110	149	124	131	137	148	126	157	163	145	162	172	1724	0.46711
Mid Dorset and North Poole	England	81107	70358	18026.3	4.49937	3.90308	38	19	32	28	34	49	48	42	32	43	52	50	467	0.0259066
Pontypridd	Wales	81017	85357	10500.7	7.71541	8.12872	77	43	59	84	96	178	128	104	98	101	116	109	1193	0.113612
Bridgend	Wales	80932	88372	8925.46	9.06755	9.90112	108	66	100	83	92	162	141	109	118	124	132	124	1359	0.152261
Swansea East	Wales	80857	89496	5002.83	16.1622	17.8891	79	95	99	109	94	127	138	130	135	127	138	148	1419	0.283639
Blackpool South	England	80599	83893	2494.21	32.3144	33.6351	212	162	234	219	236	220	274	216	241	210	209	204	2637	1.05725
Copeland	England	80155	82621	122271	0.65555	0.675719	80	57	101	92	99	109	91	143	117	116	106	121	1232	0.010076
Dudley South	England	80081	86018	2537.83	31.555	33.8944	41	51	59	62	68	87	74	71	119	69	92	74	867	0.341631
Hazel Grove	England	79457	66849	5829.19	13.6309	11.468	51	47	47	69	67	52	64	64	70	67	64	66	728	0.124889
Derbyshire Dales	England	78930	79192	91085.9	0.866545	0.869421	33	21	28	49	41	52	64	45	40	31	35	29	468	0.00513801
Newport East	Wales	78559	70940	16688.6	4.70735	4.25081	31	77	87	76	82	90	84	91	103	118	105	95	1039	0.0622581
Workington	England	78349	72767	73847.4	1.06096	0.985369	94	85	69	83	89	86	101	131	128	109	94	83	1152	0.0155997
Gower	Wales	78160	62664	33398.4	2.34023	1.87626	40	49	48	58	32	79	74	66	78	74	44	61	703	0.0210489
Staffordshire Moorlands	England	77665	66847	51348.1	1.51252	1.30184	61	85	85	80	87	88	75	61	92	80	81	70	945	0.0184038
Preseli Pembrokeshire	Wales	77483	75038	119316	0.649393	0.628901	69	48	54	60	70	64	70	67	65	59	75	66	767	0.0064283
Carmarthen West and South Pembrokeshire	Wales	77384	82533	105879	0.73087	0.779501	60	59	73	65	92	74	72	70	72	54	62	73	826	0.00780134
Aldridge-Brownhills	England	77229	67695	4399.8	17.5528	15.3859	38	47	50	33	39	67	71	32	69	49	47	45	587	0.133415
Hexham	England	76123	74585	243959	0.312033	0.305728	27	23	22	24	21	15	27	24	27	39	24	26	299	0.00122562
Ceredigion	Wales	75964	75901	180587	0.42065	0.420301	32	44	38	38	51	42	57	58	54	56	41	52	563	0.00311761
Islwyn	Wales	75605	67397	11198.9	6.7511	6.01817	39	65	68	83	82	95	103	54	98	92	101	89	969	0.0865262
Berwick-upon-Tweed	England	75558	68469	242731	0.311282	0.282077	27	27	27	25	37	35	32	35	50	41	44	30	410	0.00168911
Ogmore	Wales	75498	63379	20292.6	3.72047	3.12326	72	71	61	73	88	113	86	98	78	99	86	85	1010	0.0497718
Merthyr Tydfil and Rhymney	Wales	75389	72249	16192.5	4.65579	4.46187	82	72	81	90	84	146	130	104	124	91	133	111	1248	0.0770725
Clwyd West	Wales	74542	68826	93085.9	0.800787	0.739381	72	56	73	84	92	76	83	75	70	88	73	68	910	0.00977591
Neath	Wales	73695	63404	26530.3	2.77777	2.38987	61	58	55	76	71	100	54	79	74	92	80	82	882	0.033245
Clwyd South	Wales	72769	58025	62279.8	1.16842	0.931683	71	57	77	62	84	87	89	71	67	89	83	77	914	0.0146757
Wirral South	England	72663	68779	8819.96	8.23847	7.79811	29	25	31	34	39	40	50	36	58	49	49	41	481	0.0545354
Vale of Clwyd	Wales	71588	72346	22406.8	3.19493	3.22876	99	100	129	119	139	127	139	159	144	152	130	105	1542	0.0688185
Carmarthen East and Dinefwr	Wales	71306	63564	156126	0.456721	0.407133	22	36	30	40	46	43	38	48	52	45	46	34	480	0.00307444
Wrexham	Wales	71194	81638	10316.6	6.90091	7.91325	106	113	146	138	141	168	130	148	127	166	136	144	1663	0.161196
Ynys Môn	Wales	70091	63705	74902.3	0.935766	0.850508	53	45	73	74	73	74	69	58	56	77	79	66	797	0.0106405
Delyn	Wales	70003	63809	33258	2.10485	1.91861	46	40	60	62	87	70	101	82	65	76	61	80	830	0.0249564
Blaenau Gwent	Wales	69789	63520	10875.9	6.41687	5.84045	30	76	106	95	116	105	113	116	138	129	119	116	1259	0.115761
Rhondda	Wales	69628	59357	9988.9	6.97054	5.9423	108	75	100	109	86	166	133	117	146	103	112	122	1377	0.137853
Cynon Valley	Wales	69519	59064	18239.1	3.81154	3.23832	57	80	72	88	102	156	126	124	137	126	122	127	1317	0.0722075
Wirral West	England	69156	60373	10044.7	6.88479	6.01041	39	31	36	42	28	33	45	39	50	46	53	40	482	0.0479853
Brecon and Radnorshire	Wales	69016	67392	301477	0.228926	0.22354	30	34	33	39	38	47	57	44	43	39	49	65	518	0.00171821
Aberavon	Wales	66203	68851	18656.5	3.54852	3.69046	57	49	72	78	60	95	94	100	87	112	86	102	992	0.0531718
Montgomeryshire	Wales	63689	62062	218153	0.291947	0.284489	41	33	43	32	41	42	62	44	59	47	47	42	533	0.00244324
Dwyfor Meirionnydd	Wales	60972	59150	218549	0.278985	0.270649	36	30	43	54	52	58	67	73	59	52	51	64	639	0.00292383
Arfon	Wales	60939	66380	43690.4	1.39479	1.51933	68	71	83	52	93	88	87	79	82	88	80	89	960	0.0219728
Aberconwy	Wales	56651	55453	62270.4	0.909759	0.89052	53	62	72	71	67	83	101	75	68	51	69	62	834	0.0133932

## Sheet: Shoplifting
							2014-01-01	2014-02-01	2014-03-01	2014-04-01	2014-05-01	2014-06-01	2014-07-01	2014-08-01	2014-09-01	2014-10-01	2014-11-01	2014-12-01
Constituency	Country	Population	Day Population	area	density	daytime density	Shoplifting	Shoplifting	Shoplifting	Shoplifting	Shoplifting	Shoplifting	Shoplifting	Shoplifting	Shoplifting	Shoplifting	Shoplifting	Shoplifting	sum	crime/hectare		Sum
West Ham	England	163398	144811	1757.53	92.97	82.3944	83	79	95	84	97	117	94	92	88	92	102	99	1122	0.638394		316106
East Ham	England	154829	134626	2100.27	73.7185	64.0993	47	51	42	48	31	39	41	39	38	46	53	36	511	0.243302
Brent Central	England	141034	130884	1828.51	77.1307	71.5797	34	32	33	31	42	42	33	36	33	50	41	39	446	0.243915
Holborn and St Pancras	England	140974	309662	1319.34	106.852	234.709	70	67	71	69	76	71	63	64	79	90	58	66	844	0.639712
Croydon North	England	140789	116529	1754.83	80.2293	66.4046	75	51	65	59	53	61	61	52	63	82	68	59	749	0.426821
Poplar and Limehouse	England	140039	225301	1240.5	112.89	181.622	46	28	27	30	27	34	32	37	33	37	38	46	415	0.334544
Manchester Central	England	139159	256478	1930.02	72.1022	132.889	192	168	195	200	168	182	191	225	212	207	189	250	2379	1.23263
Isle of Wight	England	138393	135546	39492.7	3.50427	3.43218	45	45	63	63	60	27	42	56	35	40	46	44	566	0.0143318
Leeds Central	England	137661	245083	4096.59	33.6038	59.8261	187	191	247	199	202	188	179	168	149	179	204	227	2320	0.566324
Slough	England	136733	135355	2691.04	50.8105	50.2984	103	77	90	66	83	77	51	63	72	72	79	66	899	0.334072
Ilford South	England	136519	116246	1570.32	86.9371	74.0269	42	42	73	62	37	45	52	29	41	81	60	67	631	0.401829
Tottenham	England	134848	111913	1314.86	102.557	85.1138	36	36	38	22	33	40	36	30	24	28	30	50	403	0.306496
Hampstead and Kilburn	England	133646	108200	1275.49	104.78	84.83	22	34	27	42	38	60	37	40	33	46	45	44	468	0.366917
Hackney North and Stoke Newington	England	133508	98924	906.235	147.322	109.159	26	21	25	27	33	27	37	30	24	32	18	23	323	0.35642
Bermondsey and Old Southwark	England	133138	197061	1147.57	116.017	171.72	39	61	62	53	68	62	63	64	71	58	55	52	708	0.616956
Bethnal Green and Bow	England	132851	142899	917.006	144.875	155.832	45	26	42	39	53	53	34	32	33	37	31	39	464	0.505995
Brentford and Isleworth	England	131934	135723	2676.07	49.3015	50.7173	89	98	85	90	78	71	60	77	84	84	106	107	1029	0.38452
Birmingham Ladywood	England	131639	262209	2575.78	51.1064	101.798	194	187	199	199	190	199	201	171	168	193	201	226	2328	0.903803
Brent North	England	131329	114235	2078.86	63.1736	54.9508	43	56	70	37	45	56	40	43	36	56	50	45	577	0.277556
Feltham and Heston	England	130473	120090	2982.47	43.7466	40.2652	28	33	35	35	35	28	30	35	42	42	33	35	411	0.137805
Milton Keynes South	England	130231	128383	7983.91	16.3117	16.0802	52	28	65	46	75	61	54	82	71	64	56	69	723	0.0905572
Hendon	England	129299	116762	3133.97	41.2572	37.2569	53	44	43	44	59	53	52	54	46	61	38	27	574	0.183154
Bristol West	England	129286	187907	1744.79	74.0985	107.696	187	212	242	212	171	193	201	190	232	204	204	176	2424	1.38928
Hornsey and Wood Green	England	128538	99665	1644.97	78.1398	60.5876	55	38	45	47	49	60	65	56	55	53	70	59	652	0.396359
Barking	England	128466	109212	2171.81	59.1517	50.2862	36	42	51	45	37	39	40	30	49	50	52	82	553	0.254627
Camberwell and Peckham	England	128214	100297	1139.63	112.505	88.0082	26	34	24	36	34	39	34	45	41	44	43	50	450	0.394864
North West Cambridgeshire	England	127459	113396	74601.8	1.70852	1.52002	46	42	36	25	22	29	28	37	38	28	37	26	394	0.00528137
Milton Keynes North	England	125461	136706	22878.8	5.48373	5.97523	129	90	140	140	140	145	121	114	122	104	97	112	1454	0.0635524
Birmingham Hodge Hill	England	124959	115669	2049.91	60.9581	56.4262	23	27	39	35	23	28	38	26	27	33	26	21	346	0.168787
Finchley and Golders Green	England	124633	104130	2081.31	59.8819	50.0309	23	28	37	33	45	38	24	40	30	47	38	39	422	0.202757
Hackney South and Shoreditch	England	123871	132342	998.668	124.036	132.519	44	26	44	31	34	22	31	39	22	39	26	34	392	0.392523
Oxford East	England	123719	146878	3060.75	40.4212	47.9876	90	57	97	71	99	98	106	71	90	90	75	69	1013	0.330965
Kingston and Surbiton	England	122571	114776	2836.74	43.2084	40.4605	80	89	101	78	95	68	85	82	107	95	97	107	1084	0.382129
Ealing North	England	122423	99492	1433.84	85.3815	69.3887	24	30	30	26	27	39	61	32	32	43	22	31	397	0.27688
Streatham	England	121180	80939	1044.56	116.011	77.4866	23	24	39	24	26	37	30	32	41	43	54	46	419	0.401128
Ealing Central and Acton	England	121091	121566	2326.65	52.0452	52.2494	72	66	86	65	68	91	66	59	63	74	83	61	854	0.367051
Leicester South	England	120774	153873	2117.68	57.0313	72.6611	113	147	136	141	129	124	127	117	123	123	141	159	1580	0.746099
Richmond Park	England	120406	103859	3817.48	31.5407	27.2062	44	37	34	35	34	48	37	36	41	37	66	50	499	0.130715
Sheffield Central	England	120365	170534	13529.2	8.89668	12.6049	110	126	148	101	124	129	100	109	90	104	128	115	1384	0.102297
Westminster North	England	120014	103250	798.323	150.333	129.334	26	19	28	20	23	32	32	44	36	22	29	22	333	0.417124
Thurrock	England	119874	112089	7498.06	15.9873	14.9491	87	92	96	89	110	79	83	83	87	78	91	94	1069	0.14257
Banbury	England	119315	114709	46368.7	2.57318	2.47384	49	42	109	87	86	46	68	68	59	68	52	95	829	0.0178784
Liverpool Riverside	England	118633	179650	3313.6	35.8019	54.216	160	179	209	159	166	149	167	189	155	180	180	204	2097	0.632847
Watford	England	117830	112253	3697.06	31.8713	30.3628	74	74	72	78	97	82	98	80	63	69	60	59	906	0.245059
Peterborough	England	117711	129986	17507.9	6.72331	7.42443	124	124	122	105	107	97	97	105	105	98	88	91	1263	0.0721389
Birmingham Hall Green	England	117673	104994	1971.29	59.6933	53.2615	47	30	53	32	28	34	28	34	27	34	35	23	405	0.205449
Cambridge	England	117168	138860	3618.06	32.3842	38.3797	90	104	99	109	109	79	115	89	78	97	93	87	1149	0.317574
Croydon Central	England	117055	102752	2566.09	45.616	40.0422	100	71	112	76	78	83	94	75	67	85	69	86	996	0.388139
West Suffolk	England	117033	108620	81829.9	1.4302	1.32739	37	24	34	33	49	44	40	25	33	37	35	43	434	0.00530368
Lewisham Deptford	England	116967	91419	1477.32	79.1753	61.8818	30	38	45	43	40	33	37	38	29	44	30	27	434	0.293776
Vauxhall	England	116934	129344	900.826	129.808	143.584	33	26	44	48	37	42	42	52	44	69	54	65	556	0.617211
Hayes and Harlington	England	116920	143809	4503.51	25.962	31.9326	59	51	58	56	53	65	57	63	65	53	67	70	717	0.159209
Greenwich and Woolwich	England	116758	108910	1903.7	61.332	57.2095	83	66	57	78	91	89	96	74	69	79	75	82	939	0.493249
Ashford	England	116546	110539	50367.2	2.31392	2.19466	76	65	53	85	63	41	83	57	49	65	44	57	738	0.0146524
South East Cambridgeshire	England	116288	108766	75064.3	1.54918	1.44897	19	24	30	17	24	17	19	17	19	12	24	18	240	0.00319726
Bradford West	England	115885	139455	3525.81	32.8676	39.5526	73	113	118	86	88	94	86	69	96	84	111	98	1116	0.316523
Hammersmith	England	115766	150445	1145.58	101.054	131.326	149	87	113	121	119	107	115	96	108	114	131	108	1368	1.19415
Bradford East	England	115621	115278	2845.53	40.6326	40.512	41	49	67	44	34	42	33	38	48	56	59	42	553	0.19434
Edmonton	England	115592	100563	1974.31	58.548	50.9358	18	23	21	24	23	36	41	38	49	27	34	38	372	0.18842
Erith and Thamesmead	England	115580	92363	2669.72	43.293	34.5966	51	31	29	47	39	51	25	30	37	34	34	32	440	0.164811
Coventry North East	England	115267	110244	2721.66	42.3518	40.5062	53	48	59	66	56	61	48	57	43	42	59	73	665	0.244337
Huntingdon	England	115259	111299	33488.9	3.4417	3.32346	35	49	41	42	55	35	50	51	33	35	36	45	507	0.0151393
Twickenham	England	115181	98059	2948.01	39.0707	33.2628	13	20	12	15	15	13	10	21	23	16	25	21	204	0.0691992
Chipping Barnet	England	115156	93600	3459.55	33.2864	27.0555	21	23	30	29	20	16	16	16	14	21	12	18	236	0.0682169
Blackley and Broughton	England	114918	105812	2816.38	40.8034	37.5702	45	47	49	58	51	41	56	33	45	58	59	61	603	0.214105
Gloucester	England	114908	91360	4328.63	26.5461	21.106	104	101	129	119	119	88	121	126	92	111	129	139	1378	0.318346
Croydon South	England	114908	117403	3799.98	30.2391	30.8957	20	15	16	18	21	21	20	24	23	20	17	17	232	0.0610529
Bury St Edmunds	England	114858	115810	50205.9	2.28774	2.3067	23	30	30	31	36	58	39	36	33	47	42	45	450	0.0089631
Walthamstow	England	114633	95536	1618.35	70.8332	59.0329	28	25	24	39	40	32	50	42	43	36	41	46	446	0.275589
Cities of London and Westminster	England	114475	946397	1719.62	66.5697	550.351	335	292	350	353	345	325	309	349	298	332	358	376	4022	2.33888
North East Cambridgeshire	England	114203	101789	72547	1.57419	1.40308	30	43	36	42	38	47	46	35	42	27	47	32	465	0.00640964
Folkestone and Hythe	England	114009	108373	44234.9	2.57735	2.44994	63	40	50	61	46	30	45	44	45	56	51	34	565	0.0127727
Kensington	England	113770	141518	896.1	126.961	157.927	91	82	112	108	123	114	126	115	92	102	105	151	1321	1.47417
Luton South	England	113515	125551	5578.83	20.3474	22.5049	91	109	135	126	104	110	94	97	66	85	83	93	1193	0.213844
Corby	England	113450	104023	55395.3	2.04801	1.87783	52	50	50	38	37	34	32	47	56	42	34	54	526	0.00949538
Dulwich and West Norwood	England	113240	91013	1483.7	76.3229	61.342	21	17	23	20	23	29	22	17	24	20	21	32	269	0.181304
Manchester Gorton	England	113089	95369	2846.91	39.7234	33.4991	38	25	26	31	22	32	29	28	42	36	30	21	360	0.126453
Sleaford and North Hykeham	England	113086	103605	112237	1.00756	0.92309	17	23	16	25	17	41	30	14	23	25	21	19	271	0.00241453
Nottingham South	England	112763	158221	3256.52	34.6269	48.586	126	129	184	181	162	173	158	154	129	138	134	141	1809	0.555501
Plymouth Sutton and Devonport	England	112762	127339	2261.99	49.8508	56.2951	96	103	112	128	102	109	113	112	143	103	118	135	1374	0.60743
Aylesbury	England	112583	102526	18548	6.06983	5.52762	42	23	48	31	38	45	28	28	34	54	43	53	467	0.025178
Colchester	England	112562	112414	4572.86	24.6152	24.5829	73	86	76	86	96	90	81	66	68	72	73	118	985	0.215401
Canterbury	England	112440	117181	25820.5	4.35468	4.5383	62	72	77	85	84	90	67	81	63	87	103	81	952	0.0368699
South Cambridgeshire	England	112380	113150	62916.6	1.78617	1.79841	7	5	3	8	7	2	7	2	6	7	3	5	62	0.000985432
Taunton Deane	England	112116	115876	46250.3	2.42411	2.50541	72	66	81	61	55	56	58	73	71	80	84	65	822	0.0177729
Dewsbury	England	111648	100816	12606.4	8.85644	7.9972	44	25	37	38	36	37	29	30	33	34	28	41	412	0.0326818
Salford and Eccles	England	111628	134532	3174.31	35.166	42.3814	42	36	45	42	40	54	51	52	44	41	61	47	555	0.174841
Basingstoke	England	111606	113768	5891.49	18.9436	19.3106	76	65	90	72	87	63	52	59	71	86	81	58	860	0.145973
Derby South	England	111531	130219	3122.07	35.7234	41.7092	134	126	129	156	183	123	153	132	148	137	144	131	1696	0.543229
Sittingbourne and Sheppey	England	111340	101151	28427	3.91671	3.55828	54	47	71	75	64	74	80	71	68	87	80	82	853	0.0300067
South Northamptonshire	England	111212	109967	61033.6	1.82214	1.80174	31	18	21	16	16	15	28	25	9	24	20	18	241	0.00394864
Reading East	England	110957	126522	2756.43	40.2539	45.9007	110	59	103	107	93	77	73	77	84	75	65	86	1009	0.366054
Lewisham West and Penge	England	110747	79918	1220.31	90.7531	65.4899	24	28	28	39	32	33	38	25	25	30	26	14	342	0.280256
Esher and Walton	England	110579	95147	8053.95	13.7298	11.8137	16	7	15	30	12	20	18	29	14	22	26	15	224	0.0278125
Ipswich	England	110450	118557	3230.53	34.1894	36.6989	120	97	110	98	127	121	142	113	135	127	97	126	1413	0.437389
Colne Valley	England	110437	90000	18038.9	6.12217	4.98923	18	28	25	20	8	33	27	19	23	23	17	12	253	0.0140253
Battersea	England	110431	88536	1097.42	100.627	80.6762	38	24	34	46	43	51	48	46	60	56	34	46	526	0.479304
Coventry South	England	110204	140062	3289.03	33.5066	42.5846	79	89	103	89	80	76	69	81	104	68	75	81	994	0.302217
Cardiff South and Penarth	Wales	110049	122062	5702.24	19.2993	21.406	43	68	60	59	70	90	61	47	47	62	61	69	737	0.129247
Leicester East	England	109873	100903	2329	47.176	43.3245	25	27	24	15	31	22	22	23	13	18	24	20	264	0.113353
Wycombe	England	109872	104472	13995.8	7.85038	7.46455	35	26	36	28	57	58	38	34	30	38	33	37	450	0.0321526
Wantage	England	109786	103740	58446.3	1.87841	1.77496	13	9	25	13	18	22	29	19	28	29	19	27	251	0.00429454
Hertford and Stortford	England	109661	98194	15662.1	7.00169	6.26954	45	61	57	61	31	49	40	62	43	42	52	41	584	0.0372875
Richmond (Yorks)	England	109643	109486	207778	0.527692	0.526936	28	16	23	24	34	19	30	25	23	24	31	28	305	0.00146791
North Swindon	England	109637	100756	10635.5	10.3086	9.47353	24	36	54	46	36	30	40	50	45	39	53	55	508	0.0477644
Warrington South	England	109596	112228	9094.03	12.0514	12.3408	57	58	63	72	58	58	64	80	66	60	44	47	727	0.0799426
Batley and Spen	England	109475	100543	5508.46	19.874	18.2525	35	39	38	29	42	19	33	36	24	25	39	26	385	0.0698925
Exeter	England	109456	121662	3809.24	28.7343	31.9386	127	102	121	127	93	81	93	121	95	94	83	81	1218	0.319749
Bristol South	England	109300	90777	2469.24	44.2646	36.7631	94	94	109	112	127	75	103	143	119	106	96	86	1264	0.511898
Birmingham Yardley	England	109221	101282	2260.7	48.3129	44.8012	43	42	51	49	38	38	51	38	61	54	67	65	597	0.264077
Meriden	England	108999	105613	14556.1	7.48819	7.25557	45	44	35	27	45	34	43	51	43	37	59	34	497	0.0341437
Crawley	England	108971	130562	4497.12	24.2313	29.0324	91	89	104	91	101	102	100	85	83	85	76	75	1082	0.240599
Portsmouth South	England	108925	113807	1695.09	64.2591	67.1392	133	129	137	123	121	144	168	110	86	133	114	119	1517	0.894937
Newbury	England	108896	116005	59679.4	1.82468	1.9438	37	18	36	34	40	55	43	43	30	29	39	50	454	0.00760732
Guildford	England	108883	120389	18865.5	5.77154	6.38144	59	60	64	52	57	50	82	68	75	67	60	70	764	0.0404972
Southampton Test	England	108863	111536	2351.28	46.2995	47.4364	55	64	55	50	80	62	58	68	56	46	46	54	694	0.295159
Welwyn Hatfield	England	108830	121511	11412.7	9.53584	10.647	25	42	51	51	48	41	49	43	39	49	43	44	525	0.0460012
Birmingham Perry Barr	England	108807	97539	2487.64	43.7391	39.2095	26	36	26	23	32	21	16	21	25	19	30	26	301	0.120998
Islington South and Finsbury	England	108784	175469	747.626	145.506	234.702	58	41	61	84	57	77	66	81	89	81	76	47	818	1.09413
Hastings and Rye	England	108756	102904	18318.3	5.93702	5.61756	54	54	48	90	81	65	52	36	72	80	52	33	717	0.0391412
Yeovil	England	108739	111249	40100.8	2.71164	2.77424	83	77	73	79	54	75	67	90	96	56	52	49	851	0.0212215
Normanton Pontefract and Castleford	England	108711	110157	8639.84	12.5825	12.7499	61	61	81	72	40	69	57	74	60	50	57	51	733	0.0848395
Sheffield Brightside and Hillsborough	England	108673	96619	2016.03	53.9045	47.9254	80	61	126	82	68	63	52	73	95	74	41	44	859	0.426086
Lincoln	England	108571	116699	6389.84	16.9912	18.2632	126	124	132	114	129	127	142	125	113	119	123	115	1489	0.233026
Crewe and Nantwich	England	108501	106774	13619.1	7.96684	7.84003	43	50	75	73	52	52	52	65	50	65	48	60	685	0.0502971
Bridgwater and West Somerset	England	108497	101162	112224	0.966793	0.901432	33	40	26	35	41	37	56	44	54	50	47	44	507	0.00451777
Rochester and Strood	England	108482	107325	21263.9	5.10169	5.04728	81	87	98	66	107	91	89	106	138	80	101	100	1144	0.0538001
Bracknell	England	108287	99919	7394.67	14.6439	13.5123	46	17	40	33	40	43	42	37	58	36	42	47	481	0.0650468
Mid Sussex	England	108144	99939	18812.5	5.74853	5.31239	25	22	30	25	23	34	23	35	28	27	31	11	314	0.0166911
Witney	England	107989	96388	71439.9	1.51161	1.34922	31	33	34	16	24	11	16	14	13	15	17	23	247	0.00345745
Eastbourne	England	107922	104509	5631.93	19.1625	18.5565	60	51	64	77	74	80	84	71	76	80	62	75	854	0.151635
Rochdale	England	107783	106169	8555.32	12.5984	12.4097	48	54	72	53	57	32	48	60	44	52	59	57	636	0.0743397
Wellingborough	England	107542	98570	16547.2	6.49911	5.95691	58	73	55	65	50	73	69	51	65	94	74	72	799	0.0482862
North East Bedfordshire	England	107511	85703	54280.1	1.98067	1.5789	15	15	31	34	17	12	26	7	20	18	28	17	240	0.00442151
South West Hertfordshire	England	107442	97118	17383.6	6.18066	5.58677	17	16	13	26	18	20	21	14	10	14	20	16	205	0.0117927
Leyton and Wanstead	England	107411	84509	1531.14	70.1508	55.1933	31	33	31	25	28	30	34	34	21	39	20	33	359	0.234465
Blackburn	England	107386	118877	4034.42	26.6175	29.4657	70	71	71	68	82	63	74	54	94	79	77	60	863	0.213909
East Surrey	England	107351	91498	25943.3	4.13791	3.52685	16	24	13	13	22	24	29	24	30	27	19	18	259	0.00998332
York Central	England	107244	110770	2348.35	45.6678	47.1692	77	120	180	116	104	92	101	108	105	82	81	88	1254	0.533991
Chelmsford	England	107019	105737	4239.17	25.2453	24.9428	96	80	76	57	96	66	54	47	53	76	66	74	841	0.198388
Islington North	England	106883	91309	738.038	144.82	123.719	35	23	28	35	42	23	26	24	36	40	42	39	393	0.532493
Epsom and Ewell	England	106815	91004	5174.5	20.6426	17.587	20	23	38	33	28	18	27	22	19	26	25	21	300	0.0579766
Surrey Heath	England	106792	98736	10813	9.87623	9.1312	34	22	30	21	23	39	17	24	18	33	31	33	325	0.0300563
Oxford West and Abingdon	England	106758	105024	12873.6	8.29276	8.15807	45	12	40	29	24	46	39	40	36	26	28	28	393	0.0305275
Brighton Pavilion	England	106734	110867	2907.46	36.7104	38.1319	114	126	107	87	90	81	123	116	88	125	126	122	1305	0.448845
Grantham and Stamford	England	106656	97965	68570.8	1.55541	1.42867	47	62	67	45	58	55	59	46	66	53	69	46	673	0.00981467
Wythenshawe and Sale East	England	106543	119794	3655.49	29.1461	32.771	44	63	56	56	69	59	58	52	61	55	50	62	685	0.18739
Dartford	England	106506	107317	8945.69	11.9058	11.9965	108	95	113	99	92	111	99	123	78	105	117	114	1254	0.140179
Woking	England	106498	99019	9897.75	10.7598	10.0042	37	49	29	34	27	37	34	19	37	31	29	38	401	0.0405143
Tooting	England	106333	84369	1123.18	94.6714	75.1162	30	24	19	32	32	47	28	14	32	38	45	28	369	0.328531
Weston-Super-Mare	England	106211	96380	15869.3	6.69287	6.07337	43	54	76	51	52	42	46	49	56	58	60	39	626	0.0394473
Doncaster Central	England	106175	127927	6069.2	17.4941	21.0781	137	126	135	139	169	137	146	114	120	150	152	116	1641	0.270381
Mitcham and Morden	England	106063	79153	1644.58	64.4927	48.1298	21	17	19	13	16	20	15	23	25	32	17	28	246	0.149583
Eastleigh	England	106040	101076	7813.22	13.5719	12.9365	35	54	56	36	58	30	38	36	33	41	51	43	511	0.065402
Harrow West	England	106027	91319	1785.26	59.3901	51.1515	28	25	35	36	33	33	37	38	34	48	60	41	448	0.250943
Chichester	England	105945	112790	64678.1	1.63804	1.74387	34	34	35	39	34	34	45	45	32	35	40	45	452	0.00698846
Harrow East	England	105861	82816	2370.9	44.6502	34.9302	6	5	14	17	11	11	10	8	9	13	14	15	133	0.0560969
South West Bedfordshire	England	105859	89277	12660.7	8.36123	7.05151	34	35	40	42	44	38	38	35	35	44	43	61	489	0.0386235
Tunbridge Wells	England	105859	102450	24807	4.26731	4.12989	40	41	47	39	51	43	46	40	43	46	38	39	513	0.0206797
Uxbridge and South Ruislip	England	105845	110361	3005.68	35.215	36.7175	39	51	46	41	50	68	50	45	56	50	51	55	602	0.200288
Lewisham East	England	105789	82178	1585.81	66.7097	51.8208	30	26	34	30	27	36	47	24	44	32	37	45	412	0.259804
Saffron Walden	England	105515	103123	79542.8	1.32652	1.29645	35	23	22	35	23	31	20	16	15	19	20	12	271	0.00340697
North Shropshire	England	105488	99116	93521	1.12796	1.05983	43	41	61	30	33	24	31	70	29	31	21	20	434	0.00464067
Bournemouth East	England	105482	91053	2613.14	40.3661	34.8444	52	52	50	58	65	52	50	38	58	61	47	46	629	0.240707
Southampton Itchen	England	105410	102816	2534.18	41.5954	40.5718	116	164	153	137	136	143	124	84	86	133	88	103	1467	0.578887
Birmingham Selly Oak	England	105397	87242	2186.38	48.2061	39.9025	24	40	61	48	36	43	35	41	47	47	33	33	488	0.2232
Mansfield	England	105296	97086	7669.69	13.7289	12.6584	50	48	55	66	52	52	63	67	58	54	74	54	693	0.0903557
Ilford North	England	105262	82696	2900.08	36.2962	28.515	18	14	9	14	14	10	10	11	12	10	16	9	147	0.0506882
Horsham	England	105242	95053	34432.4	3.05648	2.76057	18	23	25	28	37	23	35	23	14	21	22	24	293	0.00850942
Aldershot	England	105221	100809	5298.35	19.8592	19.0265	32	65	69	64	47	55	40	50	53	57	67	66	665	0.125511
Runnymede and Weybridge	England	105048	116963	9384.69	11.1935	12.4632	30	25	20	27	20	19	16	20	29	24	23	28	281	0.0299424
Cheltenham	England	104998	107762	3727.63	28.1675	28.909	61	48	54	46	50	64	72	86	60	74	75	78	768	0.206029
Enfield North	England	104981	98918	2518.5	41.6839	39.2765	31	24	25	35	25	19	25	27	19	27	22	25	304	0.120707
South West Norfolk	England	104949	97099	131267	0.799508	0.739707	16	21	26	34	27	31	20	19	27	21	32	33	307	0.00233875
Hornchurch and Upminster	England	104889	85518	5764.17	18.1967	14.8361	45	30	32	36	27	24	25	34	47	31	46	34	411	0.0713026
Chelsea and Fulham	England	104743	109306	912.108	114.836	119.839	49	48	65	62	48	50	52	78	52	52	51	60	667	0.731273
Dagenham and Rainham	England	104681	91786	4349.99	24.0647	21.1003	21	24	25	19	16	22	18	27	22	24	16	17	251	0.0577013
Bassetlaw	England	104476	100681	48042.4	2.17466	2.09567	50	48	82	58	68	67	53	63	61	62	71	50	733	0.0152573
South Swindon	England	104400	107560	12373.8	8.43717	8.69255	73	89	60	74	74	65	70	62	64	75	89	82	877	0.0708755
Wells	England	104397	100235	57733.7	1.80825	1.73616	38	31	32	42	39	37	30	40	34	36	32	37	428	0.00741335
Wealden	England	104375	93305	57102.5	1.82785	1.63399	15	15	14	18	8	12	10	12	10	13	14	10	151	0.00264437
Somerton and Frome	England	104355	93132	95083.7	1.09751	0.979474	18	17	20	16	24	15	21	22	11	11	14	18	207	0.00217703
Coventry North West	England	104339	78867	3854.58	27.0689	20.4606	25	28	20	19	24	18	28	27	30	21	21	29	290	0.0752352
Heywood and Middleton	England	104337	93904	7252.83	14.3857	12.9472	40	20	32	33	24	30	33	38	46	30	28	30	384	0.0529448
Wokingham	England	104216	91088	15610.2	6.67613	5.83514	22	14	16	28	22	27	15	23	25	24	26	24	266	0.0170401
Burton	England	103941	106587	24337.9	4.27075	4.37947	17	35	25	23	39	32	47	46	32	32	29	28	385	0.015819
Knowsley	England	103886	100055	5418.73	19.1716	18.4646	41	45	55	46	45	33	41	53	45	78	61	54	597	0.110173
Leigh	England	103837	89362	6706.9	15.4821	13.3239	37	55	42	23	51	54	40	35	47	59	63	60	566	0.0843907
Gravesham	England	103752	86060	10495.9	9.88502	8.1994	44	58	34	51	29	48	56	41	53	40	38	30	522	0.0497338
South West Surrey	England	103751	96959	25631.1	4.04786	3.78287	17	22	10	28	33	20	20	19	16	22	26	13	246	0.00959773
Mid Bedfordshire	England	103726	87729	45750.5	2.26721	1.91755	14	20	13	9	8	10	13	11	9	10	18	8	143	0.00312565
Oldham West and Royton	England	103685	105762	3084.54	33.6145	34.2878	74	47	57	62	48	64	48	75	44	48	51	51	669	0.216888
Calder Valley	England	103663	91964	30623.6	3.38507	3.00305	21	15	23	17	19	21	20	27	10	13	16	18	220	0.00718401
Windsor	England	103494	108525	14831.5	6.978	7.31721	25	20	31	30	31	23	19	30	28	25	37	28	327	0.0220477
Ashfield	England	103346	103904	10771.2	9.59468	9.64648	28	35	51	54	57	43	46	33	42	45	66	65	565	0.0524548
Bolton South East	England	103257	104309	3682.05	28.0434	28.3291	63	70	83	40	58	52	52	73	52	60	54	70	727	0.197444
Leicester West	England	103165	100923	2887.51	35.728	34.9516	60	40	58	50	97	68	66	68	52	63	92	61	775	0.268397
Waveney	England	103120	97623	25150.6	4.1001	3.88154	54	45	53	65	62	59	65	56	55	48	49	35	646	0.0256853
Maidstone and The Weald	England	103117	104645	22368.1	4.61001	4.67832	63	81	82	62	74	90	73	82	62	53	83	63	868	0.0388053
Reigate	England	103102	105594	11182.9	9.21965	9.44249	13	23	29	31	13	36	25	18	32	30	37	24	311	0.0278104
Boston and Skegness	England	103045	101212	77882.8	1.32308	1.29954	95	96	69	70	85	67	99	71	87	95	91	110	1035	0.0132892
Maidenhead	England	102970	99560	18341.4	5.61408	5.42816	22	15	24	24	20	27	12	22	18	30	27	22	263	0.0143392
North West Hampshire	England	102936	92264	58948	1.74622	1.56518	27	39	51	32	49	30	43	29	25	30	31	38	424	0.00719278
Oldham East and Saddleworth	England	102890	94809	10441.4	9.85405	9.08011	19	22	28	27	36	23	27	31	30	41	27	27	338	0.0323712
Reading West	England	102878	94062	5085.01	20.2316	18.4979	44	29	48	49	47	54	31	20	34	22	32	33	443	0.0871188
Shrewsbury and Atcham	England	102876	107705	60164.5	1.70991	1.79018	52	20	39	38	44	48	40	45	36	57	48	53	520	0.00864297
South Holland and The Deepings	England	102844	97028	84633.7	1.21517	1.14645	25	38	54	19	14	20	17	23	35	27	30	25	327	0.00386371
North Tyneside	England	102820	95265	4541.1	22.6421	20.9784	49	66	63	44	53	52	51	62	73	79	63	45	700	0.154148
Bedford	England	102746	108789	3393.93	30.2735	32.054	85	72	60	92	78	92	64	89	83	94	109	120	1038	0.30584
Halifax	England	102692	109921	5768.61	17.8018	19.055	53	62	56	50	65	51	42	47	46	53	93	64	682	0.118226
Wigan	England	102511	106110	6050.31	16.9431	17.5379	50	68	46	31	40	76	68	58	67	75	58	32	669	0.110573
Bradford South	England	102427	92052	4324.93	23.6829	21.284	53	61	71	53	48	53	61	56	55	35	45	36	627	0.144973
Birmingham Northfield	England	102402	84355	2445.89	41.867	34.4885	32	42	62	46	40	45	49	51	51	34	34	40	526	0.215055
Harborough	England	102142	91589	20488.3	4.98539	4.47031	36	40	51	46	45	66	56	73	43	68	33	39	596	0.0290898
Bristol North West	England	102122	96609	16945	6.02668	5.70133	75	78	60	84	87	62	61	86	74	74	47	47	835	0.0492771
South Leicestershire	England	102033	110815	28451.5	3.58621	3.89487	31	32	20	28	37	42	25	41	36	32	30	24	378	0.0132858
Hemel Hempstead	England	101973	96504	10437.1	9.7702	9.24621	27	42	47	53	43	56	31	49	43	46	33	34	504	0.0482891
Harrogate and Knaresborough	England	101860	102071	14814.7	6.8756	6.88984	55	44	57	45	61	51	63	56	59	50	77	56	674	0.0454953
Rutland and Melton	England	101845	93672	111768	0.911222	0.838097	13	18	27	28	23	18	24	40	22	34	21	22	290	0.00259467
Loughborough	England	101667	99349	13057	7.78638	7.60885	65	65	41	49	53	34	77	56	36	52	80	57	665	0.0509304
Mid Norfolk	England	101581	90844	76034.7	1.33598	1.19477	11	19	33	17	23	24	24	31	24	26	21	29	282	0.00370883
Rochford and Southend East	England	101485	102660	20208.9	5.0218	5.07994	87	91	80	71	69	72	97	63	79	96	66	58	929	0.0459699
Bexhill and Battle	England	101304	92113	53084.6	1.90835	1.73521	14	24	36	32	41	34	16	14	28	19	14	16	288	0.00542531
Hertsmere	England	101271	96926	10115.5	10.0114	9.58189	20	41	35	37	30	39	29	24	32	37	31	24	379	0.0374671
South Norfolk	England	101252	93684	79247.3	1.27767	1.18217	11	17	20	17	12	9	14	17	8	13	11	13	162	0.00204423
Bognor Regis and Littlehampton	England	101235	85525	6361.88	15.9128	13.4434	43	59	82	75	61	52	55	51	45	66	55	56	700	0.11003
St Helens South and Whiston	England	101185	104343	6417.34	15.7674	16.2595	100	100	127	99	106	77	99	95	63	78	87	63	1094	0.170476
Bournemouth West	England	101080	103501	2715.53	37.223	38.1145	91	75	100	63	75	73	67	56	84	75	65	79	903	0.332532
Stroud	England	101058	93250	40084.6	2.52112	2.32633	18	18	16	27	19	25	19	26	24	13	20	29	254	0.0063366
Tonbridge and Malling	England	101047	95867	30065.8	3.36086	3.18857	28	24	36	30	24	24	26	43	29	24	24	25	337	0.0112087
St Austell and Newquay	England	101038	94968	40272.4	2.50886	2.35814	54	37	40	42	27	33	12	34	30	24	35	22	390	0.00968405
East Yorkshire	England	100980	92332	105679	0.955531	0.873699	41	26	21	44	36	37	33	39	35	30	30	19	391	0.00369987
Hitchin and Harpenden	England	100962	85737	25623.5	3.94021	3.34603	26	39	33	30	25	25	18	23	19	24	25	16	303	0.0118251
Stockton South	England	100945	91783	8434.08	11.9687	10.8824	33	34	36	48	55	36	32	43	37	38	40	30	462	0.0547778
Derby North	England	100926	98519	2950.84	34.2025	33.3868	66	69	70	89	103	104	63	99	71	64	69	58	925	0.313471
Newark	England	100906	97516	70157.8	1.43827	1.38995	39	26	33	23	43	33	39	29	23	32	30	36	386	0.00550188
Gillingham and Rainham	England	100817	85026	4180.26	24.1174	20.3399	50	45	48	33	48	45	63	55	30	45	40	49	551	0.13181
Beaconsfield	England	100689	100911	17623.8	5.71323	5.72583	27	9	11	12	26	32	15	33	30	21	29	29	274	0.0155471
Tewkesbury	England	100651	102104	36876.9	2.72938	2.76878	23	21	28	33	22	29	44	35	32	29	35	23	354	0.00959951
Luton North	England	100542	83509	1878.52	53.522	44.4547	11	17	23	18	17	12	11	10	9	13	13	17	171	0.0910292
Hove	England	100489	88689	2411.17	41.6765	36.7826	30	29	42	44	61	38	44	45	46	51	37	30	497	0.206124
Worcester	England	100405	101926	3327.82	30.1714	30.6285	83	99	99	71	81	68	80	98	88	80	58	76	981	0.294788
Nottingham East	England	100347	112168	1870.64	53.6431	59.9623	73	111	115	106	111	118	109	93	97	122	151	138	1344	0.71847
Manchester Withington	England	100344	82813	1727.62	58.0821	47.9346	56	27	33	41	38	42	35	31	52	42	42	35	474	0.274365
Beverley and Holderness	England	100238	91294	82991.3	1.20781	1.10004	18	19	26	18	27	32	17	10	32	27	26	14	266	0.00320515
Broxbourne	England	100216	90691	6686.19	14.9885	13.5639	56	57	38	49	54	47	62	49	51	68	70	37	638	0.0954206
Devizes	England	100162	94073	102342	0.978697	0.9192	8	19	12	24	18	20	16	20	33	21	37	20	248	0.00242324
Walsall South	England	100091	103386	3304.33	30.2909	31.2881	101	82	74	70	72	82	76	71	70	78	93	84	953	0.28841
St Albans	England	99999	95321	6720.48	14.8797	14.1837	37	39	43	30	28	37	37	32	30	41	27	34	415	0.0617515
Stretford and Urmston	England	99980	130289	4679.52	21.3655	27.8424	81	56	66	64	66	52	78	57	57	71	72	67	787	0.16818
Enfield Southgate	England	99951	80743	3727.21	26.8166	21.6631	13	31	24	23	29	24	28	22	36	27	37	26	320	0.0858551
Chatham and Aylesford	England	99943	82602	6231.87	16.0374	13.2548	26	21	19	28	30	22	19	31	23	25	12	20	276	0.0442885
North Somerset	England	99924	92157	23211.2	4.305	3.97037	23	31	35	28	33	29	27	29	25	24	16	23	323	0.0139157
Sunderland Central	England	99872	108938	3063.75	32.598	35.5571	104	107	135	112	122	132	111	105	119	115	113	112	1387	0.452713
Solihull	England	99862	103020	3272.74	30.5132	31.4782	57	42	51	52	47	53	41	56	48	48	61	60	616	0.188221
Elmet and Rothwell	England	99844	87393	24602.5	4.05829	3.55221	13	13	14	12	5	9	9	11	8	12	5	12	123	0.0049995
Bosworth	England	99787	88470	28903.9	3.45237	3.06084	32	43	28	35	30	39	29	31	30	52	33	27	409	0.0141504
Worsley and Eccles South	England	99746	82887	5963.38	16.7264	13.8993	32	50	45	35	29	27	38	17	31	27	20	20	371	0.062213
Buckingham	England	99702	84036	86691.5	1.15008	0.969368	24	6	18	18	6	7	9	4	9	14	12	13	140	0.00161492
Tynemouth	England	99332	93685	3976.45	24.9801	23.5599	28	42	41	27	49	54	38	37	44	27	26	38	451	0.113418
Skipton and Ripon	England	99316	99519	209424	0.474235	0.475204	23	14	27	22	21	28	16	20	35	29	30	27	292	0.0013943
Braintree	England	99255	85804	46756.5	2.12281	1.83512	29	26	29	32	31	28	32	32	26	26	24	23	338	0.00722894
Fareham	England	99240	92194	6641.62	14.9421	13.8813	44	31	41	37	36	51	42	45	37	64	63	41	532	0.080101
Birmingham Erdington	England	99197	94107	2205.05	44.9862	42.6779	56	52	50	74	62	55	65	50	41	67	50	70	692	0.313825
South West Wiltshire	England	99189	94609	73744.4	1.34504	1.28293	33	48	49	32	36	48	48	41	35	45	76	37	528	0.00715987
Central Suffolk and North Ipswich	England	99167	87080	79622.7	1.24546	1.09366	19	18	16	17	25	19	20	6	22	12	22	25	221	0.00277559
Norwich South	England	99144	123033	3032.28	32.6962	40.5744	131	130	158	150	137	140	127	119	119	114	130	127	1582	0.52172
Tiverton and Honiton	England	99004	89787	90470.3	1.09433	0.992447	29	21	24	38	15	19	9	15	14	9	10	10	213	0.00235436
Ealing Southall	England	98980	84949	1793.94	55.1746	47.3533	26	19	24	29	22	24	27	28	15	28	24	22	288	0.16054
Suffolk Coastal	England	98968	103746	78372.1	1.2628	1.32376	21	21	24	21	25	17	13	26	21	21	36	28	274	0.00349614
Don Valley	England	98927	84634	25084.4	3.94376	3.37397	31	25	29	37	39	30	38	50	46	38	41	30	434	0.0173016
Newcastle upon Tyne East	England	98768	106096	1974.7	50.0167	53.7277	67	58	58	40	65	65	56	59	55	72	48	68	711	0.360055
Hereford and South Herefordshire	England	98758	99928	72414.1	1.3638	1.37995	39	54	54	36	45	59	49	30	46	41	43	41	537	0.00741569
Rayleigh and Wickford	England	98674	76875	11887.2	8.30088	6.46706	11	17	32	27	27	16	31	37	28	25	23	15	289	0.0243119
Torridge and West Devon	England	98555	89645	171678	0.574067	0.522168	28	17	19	12	12	13	23	18	12	20	19	10	203	0.00118244
Portsmouth North	England	98535	104153	4319.36	22.8124	24.1131	41	65	65	45	39	49	67	56	39	86	54	58	664	0.153727
Doncaster North	England	98520	83557	25701	3.83332	3.25112	51	50	35	42	61	37	39	94	73	48	53	47	630	0.0245127
Henley	England	98515	96033	68405.4	1.44016	1.40388	20	8	20	20	23	10	16	22	13	17	19	15	203	0.0029676
Bury South	England	98509	81534	4847.86	20.3201	16.8186	22	10	28	28	25	25	28	25	44	33	26	24	318	0.065596
Makerfield	England	98509	77685	5587.09	17.6316	13.9044	16	18	29	20	22	34	27	24	23	35	47	28	323	0.0578119
Winchester	England	98455	112285	32490.9	3.03023	3.45589	26	25	40	48	40	40	34	50	25	34	23	32	417	0.0128344
Dover	England	98442	89093	21577.2	4.56232	4.12904	22	33	34	39	50	42	29	34	45	35	35	42	440	0.0203919
Wyre Forest	England	98421	88991	19540.4	5.0368	4.55421	83	60	68	81	84	72	72	76	54	56	68	52	826	0.0422714
Romford	England	98396	91508	2939.71	33.4714	31.1283	55	51	44	55	53	37	33	43	38	59	57	53	578	0.196618
Birmingham Edgbaston	England	98356	106190	2830.36	34.7503	37.5182	34	35	35	40	36	52	43	51	49	42	29	28	474	0.16747
Vale of Glamorgan	Wales	98326	87134	32170.4	3.05641	2.70851	51	42	56	53	52	64	47	45	56	56	51	33	606	0.0188372
Warwick and Leamington	England	98265	105246	9019.51	10.8947	11.6687	44	52	56	61	32	30	48	42	52	53	48	62	580	0.0643051
Bootle	England	98206	96701	2781.47	35.3072	34.7661	70	73	70	80	64	59	57	39	59	42	52	63	728	0.261732
Altrincham and Sale West	England	98202	87994	5093.49	19.2799	17.2758	30	30	41	42	29	33	24	29	12	31	29	29	359	0.0704821
Cannock Chase	England	98119	88792	7888.23	12.4387	11.2563	19	27	28	22	35	31	28	28	43	31	42	44	378	0.0479195
Arundel and South Downs	England	98118	86569	64649.4	1.51769	1.33905	17	7	6	3	11	7	7	10	2	9	13	3	95	0.00146946
Chorley	England	98116	83790	15520.3	6.32177	5.39872	35	34	25	23	37	30	36	41	28	27	50	34	400	0.0257726
Carshalton and Wallington	England	98068	80370	2549.77	38.4615	31.5205	11	13	18	14	19	16	17	16	13	19	8	10	174	0.0682414
Rugby	England	97991	92801	24657.4	3.97411	3.76362	35	31	41	41	29	40	33	35	53	46	60	39	483	0.0195885
Garston and Halewood	England	97924	96055	6365.2	15.3843	15.0907	29	34	45	37	50	39	44	35	36	47	44	42	482	0.0757243
Torbay	England	97899	94630	9173.66	10.6717	10.3154	53	67	75	51	73	50	62	59	42	73	72	76	753	0.0820828
South Thanet	England	97878	92532	13761.3	7.11254	6.72406	82	77	76	81	54	78	81	103	77	81	72	57	919	0.0667813
Gosport	England	97877	83089	3888.41	25.1714	21.3684	33	44	56	66	62	56	41	38	38	39	42	44	559	0.14376
North East Hampshire	England	97856	87522	40146.6	2.43747	2.18006	8	14	9	11	13	4	13	14	16	10	9	6	127	0.00316341
Sutton and Cheam	England	97846	84331	1834.93	53.3242	45.9588	58	42	65	54	45	34	58	39	41	48	51	44	579	0.315544
Great Yarmouth	England	97796	95968	18233.3	5.36358	5.26333	44	40	47	43	56	37	39	44	55	49	67	40	561	0.0307678
East Worthing and Shoreham	England	97759	85071	5736.6	17.0413	14.8295	38	21	34	41	23	26	21	14	18	25	24	14	299	0.0521215
Nottingham North	England	97727	86400	2334.19	41.8676	37.0149	58	48	51	54	48	55	54	65	53	74	81	71	712	0.30503
Thirsk and Malton	England	97727	97605	213870	0.456947	0.456376	10	6	15	14	15	14	14	11	5	17	14	13	148	0.000692011
Chippenham	England	97600	89071	16762.2	5.82261	5.31379	40	27	34	33	28	19	26	22	16	29	26	25	325	0.0193888
Ribble Valley	England	97548	102380	63276.2	1.54162	1.61799	21	16	31	11	24	29	20	16	13	17	17	16	231	0.00365066
Spelthorne	England	97456	86402	5115.72	19.0503	16.8895	38	32	30	25	28	32	42	30	29	39	43	38	406	0.0793632
Selby and Ainsty	England	97341	87696	84777.3	1.1482	1.03443	12	11	20	19	14	10	19	19	18	13	20	14	189	0.00222937
North Dorset	England	97290	89369	88060.6	1.10481	1.01486	13	10	19	19	11	9	11	13	18	18	14	13	168	0.00190778
South Ribble	England	97254	82544	23276.6	4.17819	3.54623	32	24	26	20	27	26	23	37	15	19	18	19	286	0.012287
Morley and Outwood	England	97221	95234	6860.62	14.1709	13.8813	31	43	54	35	35	22	21	31	30	35	42	34	413	0.0601986
Epping Forest	England	97217	84944	12624.6	7.70062	6.72847	27	26	37	24	46	35	45	50	46	29	32	28	425	0.0336645
Keighley	England	97207	90798	16444.4	5.91126	5.52152	45	21	37	45	37	51	41	67	51	80	54	40	569	0.0346015
South Basildon and East Thurrock	England	97174	83658	14570.8	6.6691	5.74149	39	33	33	31	37	41	17	28	21	19	29	15	343	0.0235403
Wimbledon	England	97160	90908	2117.89	45.8758	42.9238	47	44	41	37	49	39	43	38	28	42	29	31	468	0.220975
Stoke-on-Trent North	England	97159	84922	4219.14	23.0281	20.1278	39	26	30	36	32	30	36	20	29	32	31	31	372	0.0881696
St Helens North	England	97125	81573	8378.99	11.5915	9.73542	24	30	26	35	25	25	30	33	14	24	25	21	312	0.037236
South Derbyshire	England	97075	80664	33812.9	2.87095	2.3856	16	14	13	19	22	10	14	18	20	24	23	16	209	0.00618107
Louth and Horncastle	England	96994	93472	140241	0.691624	0.66651	20	20	13	21	21	9	15	14	13	18	23	13	200	0.00142612
The Cotswolds	England	96941	96990	123972	0.781962	0.782357	13	18	17	12	26	27	21	23	16	23	22	21	239	0.00192786
Rossendale and Darwen	England	96919	79317	21745.3	4.45701	3.64755	20	26	15	29	13	22	21	23	20	18	24	20	251	0.0115427
Charnwood	England	96893	80092	17152.6	5.64889	4.66939	23	26	24	38	32	30	15	24	20	20	19	29	300	0.0174901
Scarborough and Whitby	England	96862	96166	74657.8	1.29741	1.28809	42	40	63	61	75	61	57	70	63	60	57	67	716	0.00959043
Bristol East	England	96784	79192	2374.93	40.7524	33.345	33	53	55	46	49	38	70	68	47	63	59	49	630	0.265271
Newcastle upon Tyne Central	England	96776	142313	2443.32	39.6083	58.2456	181	166	185	161	137	171	194	152	188	209	226	188	2158	0.883223
North East Hertfordshire	England	96756	86323	50226.5	1.92639	1.71867	23	19	34	40	23	23	21	22	31	28	15	30	309	0.00615213
Huddersfield	England	96719	105539	4703.3	20.5641	22.4393	97	84	84	86	91	73	109	77	69	88	120	73	1051	0.22346
City of Durham	England	96680	107253	18669.2	5.17859	5.74493	43	36	43	60	54	54	45	41	57	59	50	55	597	0.0319779
Northampton South	England	96610	101743	3294.88	29.3212	30.8791	103	94	125	101	127	139	105	92	89	114	142	115	1346	0.408513
East Hampshire	England	96597	90079	46361.4	2.08356	1.94297	21	9	14	20	32	20	31	27	22	31	14	15	256	0.00552183
Poole	England	96546	105651	4089.6	23.6077	25.8341	64	76	69	51	74	43	49	48	68	63	71	67	743	0.18168
Broxtowe	England	96507	82063	6579.06	14.6688	12.4734	21	38	31	37	23	32	25	26	24	23	29	25	334	0.0507671
East Devon	England	96452	102566	34208.1	2.81957	2.9983	23	18	46	29	41	24	20	20	23	23	22	14	303	0.00885756
Bolton North East	England	96354	91254	3594.76	26.804	25.3853	34	51	30	54	49	27	55	56	40	41	46	51	534	0.148549
Rushcliffe	England	96246	88031	30932.2	3.11152	2.84594	15	19	38	15	17	20	19	19	33	25	16	20	256	0.00827617
Filton and Bradley Stoke	England	96230	119186	9677.81	9.94337	12.3154	60	75	67	60	74	64	70	90	70	75	73	57	835	0.0862799
West Dorset	England	96147	102494	103843	0.925891	0.987012	15	39	26	23	29	27	27	41	56	36	19	23	361	0.00347641
Wentworth and Dearne	England	96143	88899	9026.13	10.6516	9.84908	68	51	57	36	55	50	38	65	62	62	53	58	655	0.0725671
Wakefield	England	96094	105985	7785.51	12.3427	13.6131	98	78	110	93	88	50	62	50	64	60	61	66	880	0.11303
Leeds East	England	96014	95326	3367.93	28.5083	28.304	104	85	136	93	74	55	55	80	45	86	70	54	937	0.278212
Stafford	England	96008	101614	29100.8	3.29915	3.49179	36	38	28	33	26	36	45	34	28	36	22	18	380	0.013058
Broadland	England	96000	84390	76502.8	1.25486	1.1031	13	8	8	4	4	3	5	15	6	9	5	7	87	0.00113721
Worthing West	England	95942	94746	3193.61	30.0419	29.6674	61	66	53	54	77	47	52	50	47	57	49	31	644	0.201653
North West Norfolk	England	95933	96039	86068.6	1.11461	1.11584	31	45	38	32	31	38	39	42	47	37	30	43	453	0.00526325
Sherwood	England	95873	84449	30722.5	3.12062	2.74877	31	31	26	28	37	33	30	28	14	49	35	18	360	0.0117178
Mole Valley	England	95839	98672	36944.9	2.59411	2.67079	27	21	16	16	10	20	15	25	21	22	24	19	236	0.00638789
Mid Worcestershire	England	95838	91766	44093.2	2.17353	2.08118	43	37	55	48	45	36	40	46	37	31	24	19	461	0.0104551
Stevenage	England	95766	94164	6341.64	15.1011	14.8485	91	67	83	63	148	93	64	75	111	85	47	95	1022	0.161157
Kettering	England	95748	88833	23349	4.10073	3.80458	53	57	65	46	61	49	59	66	52	48	53	61	670	0.028695
South Staffordshire	England	95746	77229	27376.2	3.49742	2.82103	3	14	15	2	11	8	8	13	21	10	9	11	125	0.00456601
Tamworth	England	95731	88052	17968.7	5.32764	4.90029	29	41	42	34	32	27	40	22	26	30	33	41	397	0.0220939
West Lancashire	England	95672	95389	26235.6	3.64665	3.63586	44	24	28	24	29	20	25	19	30	23	18	33	317	0.0120828
North Thanet	England	95651	84430	14245.4	6.71454	5.92684	24	31	33	37	44	35	56	55	37	34	36	34	456	0.0320104
Ruislip Northwood and Pinner	England	95525	79137	4951.04	19.2939	15.9839	21	23	26	17	28	36	30	31	29	19	31	27	318	0.0642289
Warrington North	England	95513	104179	9143.15	10.4464	11.3942	39	39	27	28	32	22	36	31	27	25	19	18	343	0.0375144
Halton	England	95395	87776	6208.64	15.3649	14.1377	46	54	54	61	64	78	55	67	47	55	82	80	743	0.119672
Bolsover	England	95354	86776	22640.2	4.21171	3.83283	29	14	31	32	18	21	24	25	29	29	18	25	295	0.0130299
Bolton West	England	95279	85269	7176.91	13.2758	11.881	16	23	30	13	23	28	13	17	18	23	23	16	243	0.0338586
Shipley	England	95229	79450	9500.99	10.0231	8.36229	25	30	34	42	15	20	26	40	42	41	27	19	361	0.037996
York Outer	England	95189	91481	24853.1	3.83006	3.68087	39	35	52	38	39	41	28	45	20	41	31	49	458	0.0184283
Kingston upon Hull North	England	95188	80127	2489.8	38.2312	32.1821	64	71	61	73	65	70	40	59	45	47	71	91	757	0.304041
Preston	England	94952	112999	2695.01	35.2325	41.9289	93	68	89	101	88	96	108	94	76	84	88	92	1077	0.399627
Erewash	England	94930	85722	6002.31	15.8156	14.2815	65	64	60	63	52	76	66	54	55	42	48	41	686	0.114289
Sevenoaks	England	94915	86679	24961.2	3.8025	3.47255	32	33	34	36	39	43	40	30	44	43	41	58	473	0.0189494
Walsall North	England	94841	90964	2691.27	35.2403	33.7997	39	47	48	37	66	73	80	86	72	70	62	55	735	0.273105
North West Leicestershire	England	94814	100888	27932.8	3.39436	3.61181	33	41	27	22	19	24	31	37	44	21	43	19	361	0.0129239
Middlesbrough	England	94757	113729	2981.58	31.7808	38.1439	165	136	173	110	169	157	151	169	147	156	164	168	1865	0.625507
Bromsgrove	England	94744	86399	21696.8	4.36672	3.9821	17	17	31	29	23	40	43	37	11	16	27	18	309	0.0142417
Sutton Coldfield	England	94679	84047	5765.62	16.4213	14.5773	45	46	60	48	38	37	45	44	46	56	34	43	542	0.0940054
Daventry	England	94676	90931	74843.4	1.26499	1.21495	34	26	29	31	17	30	11	21	21	20	24	37	301	0.00402173
Hemsworth	England	94507	79424	14997.3	6.3016	5.29588	44	26	50	44	24	35	23	32	25	30	44	25	402	0.0268048
Rother Valley	England	94452	80925	16677.6	5.66339	4.85231	52	33	38	22	20	31	29	32	20	30	37	23	367	0.0220055
Gateshead	England	94334	104182	2553.15	36.9481	40.8053	36	57	36	30	46	31	27	46	38	44	30	25	446	0.174686
City of Chester	England	94310	107230	13377.2	7.05007	8.01589	71	101	92	58	86	67	86	53	67	57	64	55	857	0.0640643
Lichfield	England	94175	88470	32906.2	2.86193	2.68855	18	14	20	16	16	10	20	21	18	26	9	9	197	0.00598672
Brentwood and Ongar	England	94030	87809	31670.9	2.96897	2.77255	27	19	36	27	22	17	5	15	16	13	16	22	235	0.00742006
Warley	England	93966	84551	1935.5	48.5487	43.6843	50	44	44	58	32	46	31	53	29	33	55	38	513	0.265048
Faversham and Mid Kent	England	93873	83882	39075.5	2.40235	2.14666	26	30	40	29	45	34	42	37	41	32	29	27	412	0.0105437
North Devon	England	93825	96613	110505	0.84906	0.87429	48	28	30	28	35	26	39	31	33	31	29	28	386	0.00349307
Harlow	England	93755	90407	7969.14	11.7648	11.3446	94	99	99	125	106	107	63	87	70	102	96	92	1140	0.143052
Putney	England	93752	73281	1301.42	72.0383	56.3086	19	26	21	31	36	42	30	32	41	46	34	48	406	0.311967
Cleethorpes	England	93670	87850	34722.5	2.69767	2.53006	60	50	47	43	57	51	36	40	57	68	59	23	591	0.0170207
Sheffield Heeley	England	93611	75044	2738.35	34.1852	27.4048	54	92	76	79	68	59	63	56	51	43	47	37	725	0.264758
Chesterfield	England	93598	98960	4735.32	19.7659	20.8983	78	84	104	103	68	90	71	89	65	115	79	78	1024	0.216247
Gedling	England	93566	75232	3814.72	24.5276	19.7215	30	32	31	27	29	36	40	43	56	53	34	47	458	0.120061
Leeds West	England	93510	87074	3023.78	30.9248	28.7964	48	50	59	56	58	60	46	47	46	41	41	36	588	0.194458
Macclesfield	England	93350	89467	30173.8	3.09374	2.96505	19	27	31	16	19	13	30	34	30	31	20	12	282	0.00934584
Sheffield South East	England	93345	113107	2523.94	36.9838	44.8136	66	78	72	66	71	90	74	83	76	98	106	77	957	0.379169
Gainsborough	England	93257	80297	120306	0.775166	0.667441	35	24	23	18	28	19	13	25	23	25	28	36	297	0.00246871
Chesham and Amersham	England	93250	83255	19634.8	4.74921	4.24017	31	7	3	2	10	8	8	7	5	10	17	14	122	0.00621345
New Forest East	England	93242	87441	41566.2	2.24322	2.10366	20	15	24	24	18	13	14	13	15	16	14	14	200	0.0048116
Brighton Kemptown	England	93197	84417	4266.28	21.845	19.787	21	21	23	29	21	20	17	20	18	19	14	15	238	0.0557864
West Worcestershire	England	92745	87702	70528.9	1.31499	1.24349	23	22	22	21	17	25	21	30	30	20	14	12	257	0.0036439
Hartlepool	England	92665	88452	9842.31	9.41497	8.98692	56	71	91	51	54	74	66	88	122	124	109	80	986	0.10018
Salisbury	England	92655	94497	61260.3	1.51248	1.54255	39	24	36	32	45	36	37	48	36	34	34	29	430	0.00701923
Havant	England	92627	86053	7094.38	13.0564	12.1297	45	80	48	78	57	49	27	30	46	49	42	40	591	0.0833054
Leeds North East	England	92528	70953	3949.43	23.4282	17.9654	57	45	57	32	32	24	21	33	35	37	45	32	450	0.113941
Liverpool Wavertree	England	92527	83671	1708.06	54.1707	48.9859	34	48	49	41	45	60	51	44	54	56	56	40	578	0.338395
Middlesbrough South and East Cleveland	England	92526	74590	19977.1	4.6316	3.73378	42	28	31	24	42	40	42	51	41	37	31	28	437	0.021875
West Bromwich West	England	92442	98990	2749.92	33.6162	35.9974	27	32	37	29	44	23	20	32	37	39	40	33	393	0.142913
Congleton	England	92379	81285	21100.5	4.37804	3.85227	29	21	25	37	27	23	23	19	28	22	19	12	285	0.0135068
South Suffolk	England	92302	84509	66947.2	1.37873	1.26232	17	16	29	22	26	22	12	20	15	17	20	14	230	0.00343554
North West Durham	England	92276	78050	70102.8	1.3163	1.11336	17	18	19	37	28	20	19	15	17	12	16	16	234	0.00333795
Stockton North	England	92251	99027	12540.4	7.35632	7.89665	65	73	91	65	87	71	69	77	85	94	109	93	979	0.0780678
Barnsley East	England	92248	75244	8681.69	10.6256	8.66698	48	27	46	58	53	34	31	44	31	38	46	30	486	0.0559799
Stalybridge and Hyde	England	92205	75713	6323.08	14.5823	11.9741	32	38	21	24	34	45	32	27	31	24	28	22	358	0.056618
South Dorset	England	92191	83647	39139.5	2.35544	2.13715	20	21	33	29	41	32	37	41	43	47	37	34	415	0.0106031
Cardiff West	Wales	92142	81367	5098.83	18.0712	15.958	31	31	44	34	38	48	38	31	35	34	49	41	454	0.08904
Kingston upon Hull East	England	92056	91928	3282.26	28.0466	28.0076	103	79	88	80	80	102	86	83	67	83	114	87	1052	0.320511
Basildon and Billericay	England	92005	99599	6023.18	15.2751	16.5359	59	59	64	42	67	44	50	59	58	53	62	53	670	0.111237
Plymouth Moor View	England	91970	89215	3441.54	26.7235	25.923	20	27	39	16	15	27	12	15	37	10	37	19	274	0.0796155
The Wrekin	England	91920	88137	34527.6	2.66222	2.55265	37	43	46	45	54	40	24	39	38	39	47	32	484	0.0140178
Harwich and North Essex	England	91871	81346	42085.9	2.18294	1.93285	11	8	17	8	17	11	14	17	18	15	17	19	172	0.00408688
Hyndburn	England	91854	88700	9026.31	10.1763	9.82683	51	41	44	41	30	24	29	37	34	39	37	33	440	0.0487464
Nuneaton	England	91720	82162	8302.31	11.0475	9.89628	54	57	61	39	59	53	51	55	45	39	43	45	601	0.0723895
Bath	England	91661	105098	2867.55	31.9649	36.6507	70	78	87	72	69	68	76	62	60	62	59	80	843	0.293979
Eltham	England	91573	70787	2159.32	42.4082	32.7821	27	21	22	31	32	21	30	24	20	18	15	12	273	0.126429
Truro and Falmouth	England	91447	98108	45575.9	2.00648	2.15263	30	36	60	47	48	34	22	39	52	32	30	35	465	0.0102028
Telford	England	91414	98346	5053.63	18.0888	19.4605	68	57	63	61	61	68	84	67	83	57	64	46	779	0.154147
Cheadle	England	91348	87873	3937.59	23.199	22.3165	34	24	16	19	32	32	35	33	23	32	33	28	341	0.0866013
Newcastle upon Tyne North	England	91277	82253	7093.77	12.8672	11.5951	30	29	43	39	55	39	59	45	37	67	44	45	532	0.0749954
Liverpool Walton	England	91203	89202	1975.84	46.1591	45.1464	77	49	77	69	92	61	65	70	62	80	65	75	842	0.426148
Darlington	England	91147	90185	3003.76	30.3443	30.024	77	103	127	83	115	94	96	66	72	78	79	67	1057	0.351892
High Peak	England	91111	81084	54025.4	1.68645	1.50085	15	28	13	24	20	22	23	33	24	16	15	31	264	0.00488659
Ashton-under-Lyne	England	91095	88828	2778.77	32.7825	31.9666	43	59	50	60	69	64	65	59	57	74	61	52	713	0.256588
North East Derbyshire	England	91088	76196	22823.8	3.99092	3.33844	18	13	8	29	14	9	9	13	8	10	11	4	146	0.00639682
Bromley and Chislehurst	England	90994	86376	2940.82	30.9418	29.3714	68	83	74	90	59	70	67	57	60	65	69	73	835	0.283935
Meon Valley	England	90917	86147	40227.1	2.26009	2.14152	19	26	32	39	36	53	28	26	20	21	26	25	351	0.00872546
Southport	England	90734	86398	7773.08	11.6729	11.115	49	52	50	31	50	48	46	45	57	47	32	53	560	0.0720436
Liverpool West Derby	England	90604	74230	2062.93	43.92	35.9828	19	11	17	25	31	27	12	16	29	25	24	10	246	0.119248
Rotherham	England	90578	99224	4508.55	20.0903	22.008	68	55	63	49	57	61	70	54	62	64	44	52	699	0.155039
Newcastle-under-Lyme	England	90469	88443	8110.92	11.154	10.9042	51	42	40	35	37	24	20	14	30	40	21	36	390	0.0480833
North Warwickshire	England	90274	94024	26648.5	3.38759	3.52831	19	20	31	27	22	40	30	29	28	26	31	19	322	0.0120832
Chingford and Woodford Green	England	90244	70424	1905.12	47.3692	36.9657	20	20	25	24	13	17	22	11	10	16	16	12	206	0.10813
Cardiff Central	Wales	90243	114349	1683.96	53.5898	67.9049	143	141	162	161	159	203	162	169	149	150	148	194	1941	1.15264
Pendle	England	90131	84727	16938	5.32123	5.00218	28	37	28	42	34	25	26	21	23	30	20	23	337	0.0198961
Scunthorpe	England	90096	93343	18266.2	4.93238	5.11014	62	47	51	64	83	78	65	51	40	50	52	50	693	0.0379388
North Wiltshire	England	90028	81916	71424.5	1.26046	1.14689	13	11	12	22	16	14	8	11	9	6	19	11	152	0.00212812
Sheffield Hallam	England	90018	68564	4433.65	20.3033	15.4644	12	13	12	16	21	26	18	20	16	6	12	6	178	0.0401475
Redditch	England	90015	84987	14864.3	6.05579	5.71753	42	39	37	53	58	56	61	71	63	53	36	42	611	0.0411053
Central Devon	England	89945	81920	141494	0.635681	0.578965	10	7	19	13	24	18	10	5	5	13	9	7	140	0.000989442
Pudsey	England	89915	79812	5497.18	16.3566	14.5187	20	41	30	36	30	11	16	21	30	32	14	27	308	0.0560287
Orpington	England	89889	78656	7872.51	11.4181	9.99122	47	35	60	41	59	68	36	59	42	42	58	42	589	0.0748173
Stourbridge	England	89871	74201	2741.07	32.7868	27.0701	26	33	24	36	29	24	28	27	34	37	34	18	350	0.127687
Wolverhampton South East	England	89747	84417	2475.22	36.2582	34.1048	28	19	37	24	36	27	38	42	32	23	26	17	349	0.140998
Lewes	England	89737	86750	37332.4	2.40373	2.32372	16	12	16	14	28	29	20	16	27	26	15	17	236	0.00632159
Stoke-on-Trent South	England	89709	79232	3284.95	27.3091	24.1197	42	37	37	52	35	40	42	43	56	36	44	30	494	0.150383
Southend West	England	89708	77551	2414.01	37.1615	32.1254	33	30	19	28	37	23	25	35	36	19	18	18	321	0.132974
Beckenham	England	89693	69341	3448.43	26.0098	20.108	17	12	25	8	10	13	10	23	15	23	20	7	183	0.0530677
West Bromwich East	England	89565	87353	2781.61	32.199	31.4038	34	20	23	21	30	24	29	19	28	22	24	30	304	0.109289
North Cornwall	England	89497	88625	121016	0.739547	0.732341	28	24	25	17	16	18	19	25	30	17	26	23	268	0.00221458
Wallasey	England	89496	73713	3975.01	22.5146	18.5441	41	45	55	52	45	42	51	43	38	31	33	31	507	0.127547
Wolverhampton North East	England	89428	92803	2475.82	36.1206	37.4838	23	38	35	41	58	47	55	48	63	43	39	43	533	0.215282
Witham	England	89303	80526	38535.9	2.3174	2.08963	17	12	16	16	17	17	23	17	8	24	24	20	211	0.00547541
Maldon	England	89197	77436	43308.8	2.05956	1.788	14	11	12	12	14	14	17	11	21	12	18	10	166	0.00383294
Bexleyheath and Crayford	England	89024	76461	2285.45	38.9524	33.4555	35	32	44	28	33	29	37	45	28	36	39	34	420	0.183771
Kingswood	England	89013	69004	4312.92	20.6387	15.9994	40	32	52	30	34	42	59	44	37	51	53	40	514	0.119177
Birkenhead	England	88980	89137	2800.18	31.7766	31.8326	79	79	119	87	125	88	70	120	103	120	99	70	1159	0.413902
Wyre and Preston North	England	88940	89138	26945.1	3.30079	3.30814	18	18	16	15	16	22	18	28	11	7	17	15	201	0.00745962
Stratford-on-Avon	England	88823	89198	67073.7	1.32426	1.32985	50	31	40	27	47	24	44	34	33	34	27	28	419	0.00624686
South West Devon	England	88802	81215	37853.4	2.34595	2.14552	11	21	13	15	14	11	8	14	11	20	16	22	176	0.00464952
Washington and Sunderland West	England	88727	94229	4306.65	20.6023	21.8799	36	27	26	26	32	21	28	27	18	21	55	28	345	0.0801087
Amber Valley	England	88679	88174	12463.9	7.11484	7.07432	65	25	41	42	50	45	49	34	32	37	46	34	500	0.0401157
Haltemprice and Howden	England	88640	81954	45676.7	1.94059	1.79422	19	16	16	21	27	20	27	17	26	25	17	13	244	0.00534189
Castle Point	England	88570	71905	6317.57	14.0196	11.3818	13	14	22	17	21	19	17	9	12	13	11	7	175	0.0277005
Great Grimsby	England	88557	95487	3048.5	29.0493	31.3226	123	118	105	117	121	93	126	95	143	124	171	106	1442	0.473019
Norwich North	England	88472	82580	3618.87	24.4474	22.8193	22	20	28	38	40	35	24	36	12	16	22	21	314	0.0867674
South East Cornwall	England	88440	79466	73809	1.19823	1.07664	23	14	28	31	48	30	33	25	36	21	15	14	318	0.00430842
North East Somerset	England	88436	75921	32244.8	2.74265	2.35452	12	21	23	19	12	18	29	18	24	24	19	18	237	0.00735003
Halesowen and Rowley Regis	England	88353	78920	2979	29.6586	26.4921	45	27	24	22	32	26	33	27	24	27	34	22	343	0.115139
Blaydon	England	88329	81803	11092.4	7.96301	7.37468	46	48	39	35	60	41	51	44	41	46	57	41	549	0.0494933
Morecambe and Lunesdale	England	88317	77689	32109.4	2.7505	2.41951	28	29	67	55	69	37	28	27	43	30	48	31	492	0.0153226
Lancaster and Fleetwood	England	88234	89510	49038.8	1.79927	1.82529	49	64	78	58	45	42	28	38	49	51	30	35	567	0.0115623
Romsey and Southampton North	England	88164	80906	42043.5	2.09697	1.92434	27	20	16	26	25	14	30	28	31	16	25	23	281	0.00668355
Weaver Vale	England	88145	88295	16928.4	5.20692	5.21578	61	50	53	59	49	72	39	45	44	52	49	58	631	0.0372746
Cardiff North	Wales	88109	94258	4262.8	20.6693	22.1118	53	38	70	46	39	42	38	46	34	44	43	37	530	0.124331
Bury North	England	88018	88871	5100.84	17.2556	17.4228	57	53	63	50	49	38	51	54	67	62	71	62	677	0.132723
Old Bexley and Sidcup	England	87760	70920	2454.64	35.7527	28.8922	11	13	16	17	11	16	17	17	18	15	9	10	170	0.0692566
Penistone and Stocksbridge	England	87593	74475	29384.8	2.98089	2.53447	15	14	16	14	13	18	15	14	18	12	9	9	167	0.00568321
Brigg and Goole	England	87530	78890	66316.7	1.31988	1.18959	29	33	27	22	27	33	24	31	34	32	52	28	372	0.00560944
Bishop Auckland	England	87519	83210	92267.3	0.948537	0.901836	46	31	29	38	43	46	36	46	45	31	33	48	472	0.00511557
Barnsley Central	England	87505	87827	4836.51	18.0926	18.1592	53	73	92	90	112	65	86	76	73	65	83	69	937	0.193735
Barrow and Furness	England	87488	87067	39759.7	2.20042	2.18983	45	41	46	28	32	30	37	50	58	58	52	35	512	0.0128774
Houghton and Sunderland South	England	87481	76920	6593.68	13.2674	11.6657	30	32	26	16	23	13	20	24	26	13	23	26	272	0.0412516
Northampton North	England	87409	78780	2235.55	39.0996	35.2397	44	42	44	47	51	47	37	62	47	52	51	75	599	0.267943
North Herefordshire	England	87329	80459	145557	0.599964	0.552766	16	26	25	13	25	23	9	30	15	14	18	7	221	0.0015183
Caerphilly	Wales	87274	78851	11455.3	7.61865	6.88336	32	32	39	15	31	36	37	27	39	29	34	35	386	0.0336962
North Durham	England	87157	71922	10417.2	8.36665	6.90416	29	31	38	34	20	38	38	33	31	36	52	20	400	0.0383981
Forest of Dean	England	87098	76878	61991.9	1.40499	1.24013	9	9	8	10	6	6	17	19	8	18	9	3	122	0.001968
Newton Abbot	England	86965	78584	20927.9	4.15546	3.75499	32	19	29	28	22	22	23	18	32	28	31	29	313	0.0149561
Camborne and Redruth	England	86922	81452	28399.5	3.06068	2.86807	28	26	36	32	34	24	20	45	37	20	40	22	364	0.0128171
Ellesmere Port and Neston	England	86913	80889	14087.9	6.16932	5.74172	34	35	49	58	68	42	58	57	54	40	48	39	582	0.0413119
Burnley	England	86894	86382	11068.4	7.85064	7.80438	52	48	64	58	52	39	57	49	36	51	52	58	616	0.0556539
Redcar	England	86601	83076	7886.35	10.9811	10.5342	65	59	82	68	69	66	64	56	59	59	63	57	767	0.0972567
Carlisle	England	86285	88760	21163.6	4.07704	4.19399	100	84	58	60	76	68	60	47	74	88	74	63	852	0.0402578
St Ives	England	86226	83134	54549.7	1.58069	1.52401	18	32	35	26	18	27	17	32	19	36	25	29	314	0.00575622
Denton and Reddish	England	86148	71950	2569.13	33.532	28.0056	25	35	36	32	39	34	25	35	31	34	29	29	384	0.149467
Stockport	England	86113	94773	2192.42	39.2775	43.2275	74	69	76	64	49	75	71	80	75	67	63	46	809	0.368998
Eddisbury	England	85879	84690	71245	1.2054	1.18872	12	16	11	7	20	15	9	15	17	14	9	10	155	0.00217559
Clacton	England	85838	80474	14468.2	5.93288	5.56214	53	66	75	67	86	72	75	72	55	121	47	64	853	0.058957
Newport West	Wales	85682	97380	10689.6	8.01545	9.10979	70	85	99	74	81	97	77	81	85	88	101	90	1028	0.0961682
Ludlow	England	85321	78478	155492	0.548716	0.504707	12	13	19	10	14	12	21	16	15	17	30	6	185	0.00118977
Kingston upon Hull West and Hessle	England	85228	111687	3082.85	27.6459	36.2285	132	160	158	163	167	162	122	167	144	167	173	183	1898	0.615664
Leeds North West	England	85184	74912	6212.59	13.7115	12.0581	23	43	30	48	30	31	24	30	35	24	28	23	369	0.0593955
North Norfolk	England	85019	81256	75554.1	1.12527	1.07547	5	9	9	13	6	2	12	18	17	10	11	5	117	0.00154856
Stone	England	84924	74195	62107.6	1.36737	1.19462	14	10	7	6	16	8	18	10	8	9	6	8	120	0.00193213
Wolverhampton South West	England	84878	85353	2314.07	36.679	36.8843	84	85	87	90	88	94	98	93	88	81	84	62	1034	0.446831
Tatton	England	84831	97811	33048.3	2.56688	2.95964	27	27	16	32	27	40	22	25	23	31	32	27	329	0.00995514
New Forest West	England	84820	81600	36124.7	2.34798	2.25884	18	18	20	15	14	8	17	12	31	19	21	14	207	0.00573015
Christchurch	England	84620	84631	10996.8	7.695	7.696	23	19	28	18	15	21	40	13	16	19	24	6	242	0.0220065
Mid Derbyshire	England	84361	68874	9216.64	9.15312	7.47279	20	18	29	29	51	40	30	27	38	47	46	29	404	0.0438338
Monmouth	Wales	84311	83150	83872.4	1.00523	0.991387	25	25	26	23	19	22	22	30	34	35	35	31	327	0.00389878
Sefton Central	England	84267	71475	9922.93	8.49215	7.20302	32	20	29	38	32	33	31	29	25	25	24	20	338	0.0340625
Thornbury and Yate	England	83864	80031	39674	2.11383	2.01722	9	9	14	21	17	18	12	17	19	19	23	14	192	0.00483945
Westmorland and Lonsdale	England	83799	86062	147766	0.567107	0.582422	13	14	18	32	20	8	18	20	14	25	28	25	235	0.00159035
Sedgefield	England	83736	81308	36684.8	2.28258	2.21639	11	25	10	20	17	15	22	17	24	16	36	28	241	0.00656947
Totnes	England	83667	81579	58145.5	1.43893	1.40302	22	29	13	20	20	21	17	12	11	13	27	15	220	0.00378361
Stoke-on-Trent Central	England	83588	107476	3027.23	27.612	35.5031	75	81	67	92	91	85	84	64	92	92	75	70	968	0.319764
Blackpool North and Cleveleys	England	83478	81297	2810.2	29.7054	28.9293	33	45	40	25	43	50	42	30	32	28	36	33	437	0.155505
Alyn and Deeside	Wales	83237	86670	15686	5.30647	5.52532	26	35	38	50	48	38	27	43	27	48	36	23	439	0.0279868
Jarrow	England	83115	73280	4854.54	17.1211	15.0952	23	21	22	17	32	33	26	32	27	37	22	28	320	0.0659177
Easington	England	82838	78901	11872.2	6.97745	6.64584	31	30	33	35	32	40	32	53	33	33	59	45	456	0.0384089
South Shields	England	82746	74726	2622.18	31.5562	28.4977	48	49	59	36	57	54	46	43	42	45	42	47	568	0.216614
Fylde	England	82551	87980	19102.9	4.3214	4.60559	42	25	39	35	30	16	34	18	32	36	34	22	363	0.0190024
Blyth Valley	England	82227	72999	7197.36	11.4246	10.1425	20	18	25	31	29	37	32	52	55	54	49	41	443	0.0615504
Penrith and The Border	England	81994	83242	313441	0.261593	0.265575	21	16	9	12	6	20	13	13	13	16	17	13	169	0.000539177
Dudley North	England	81982	79690	2305.75	35.5555	34.5614	31	32	36	42	25	31	44	20	39	51	34	34	419	0.18172
Wansbeck	England	81898	76674	13947.6	5.87184	5.49729	33	27	29	26	17	19	33	23	23	19	32	32	313	0.0224411
Llanelli	Wales	81769	76963	27602	2.96243	2.78831	30	32	25	20	25	22	20	25	29	20	21	16	285	0.0103253
Kenilworth and Southam	England	81656	81664	62051.2	1.31595	1.31607	11	5	5	12	8	7	10	15	10	13	9	9	114	0.00183719
Torfaen	Wales	81513	79451	11753.8	6.93503	6.7596	31	56	47	47	43	32	56	53	53	50	56	53	577	0.0490905
Swansea West	Wales	81315	94539	3690.78	22.0319	25.6149	71	90	89	87	72	84	108	85	74	72	86	72	990	0.268236
Mid Dorset and North Poole	England	81107	70358	18026.3	4.49937	3.90308	14	16	13	17	15	11	7	16	11	20	18	9	167	0.00926425
Pontypridd	Wales	81017	85357	10500.7	7.71541	8.12872	50	39	35	47	50	41	46	39	35	42	43	50	517	0.049235
Bridgend	Wales	80932	88372	8925.46	9.06755	9.90112	38	31	50	45	60	48	53	40	51	72	42	38	568	0.0636382
Swansea East	Wales	80857	89496	5002.83	16.1622	17.8891	61	36	45	53	43	31	56	45	43	49	48	31	541	0.108139
Blackpool South	England	80599	83893	2494.21	32.3144	33.6351	80	84	97	83	108	95	77	107	103	89	91	82	1096	0.439417
Copeland	England	80155	82621	122271	0.65555	0.675719	16	25	22	12	26	10	11	9	17	16	16	17	197	0.00161117
Dudley South	England	80081	86018	2537.83	31.555	33.8944	43	41	40	52	43	53	68	50	71	78	67	72	678	0.267158
Hazel Grove	England	79457	66849	5829.19	13.6309	11.468	14	15	6	8	14	11	11	19	9	12	15	12	146	0.0250464
Derbyshire Dales	England	78930	79192	91085.9	0.866545	0.869421	9	10	13	17	14	14	11	15	17	13	6	9	148	0.00162484
Newport East	Wales	78559	70940	16688.6	4.70735	4.25081	21	26	46	32	38	27	28	23	35	34	53	29	392	0.0234891
Workington	England	78349	72767	73847.4	1.06096	0.985369	37	38	38	28	24	30	34	51	61	53	38	29	461	0.0062426
Gower	Wales	78160	62664	33398.4	2.34023	1.87626	11	9	13	7	10	15	14	5	13	9	7	7	120	0.00359298
Staffordshire Moorlands	England	77665	66847	51348.1	1.51252	1.30184	7	12	9	9	9	4	9	13	8	3	14	9	106	0.00206434
Preseli Pembrokeshire	Wales	77483	75038	119316	0.649393	0.628901	23	11	22	19	14	23	30	19	32	15	17	34	259	0.00217071
Carmarthen West and South Pembrokeshire	Wales	77384	82533	105879	0.73087	0.779501	29	23	27	13	29	24	25	28	38	27	40	30	333	0.00314509
Aldridge-Brownhills	England	77229	67695	4399.8	17.5528	15.3859	10	18	20	16	15	19	28	40	32	22	31	17	268	0.0609118
Hexham	England	76123	74585	243959	0.312033	0.305728	7	13	9	9	6	18	10	10	9	14	18	10	133	0.000545175
Ceredigion	Wales	75964	75901	180587	0.42065	0.420301	14	11	13	9	12	15	11	16	24	11	16	14	166	0.000919224
Islwyn	Wales	75605	67397	11198.9	6.7511	6.01817	18	8	17	15	20	23	9	7	21	14	18	14	184	0.0164302
Berwick-upon-Tweed	England	75558	68469	242731	0.311282	0.282077	24	29	11	12	16	12	12	8	11	16	7	8	166	0.000683883
Ogmore	Wales	75498	63379	20292.6	3.72047	3.12326	19	26	29	13	24	23	20	26	23	16	14	15	248	0.0122212
Merthyr Tydfil and Rhymney	Wales	75389	72249	16192.5	4.65579	4.46187	18	28	35	39	28	37	25	28	43	37	44	35	397	0.0245175
Clwyd West	Wales	74542	68826	93085.9	0.800787	0.739381	34	31	25	36	28	34	26	28	26	29	29	23	349	0.00374922
Neath	Wales	73695	63404	26530.3	2.77777	2.38987	24	17	39	33	24	38	40	36	33	37	26	36	383	0.0144363
Clwyd South	Wales	72769	58025	62279.8	1.16842	0.931683	19	21	24	8	9	8	13	14	13	23	9	7	168	0.0026975
Wirral South	England	72663	68779	8819.96	8.23847	7.79811	35	28	26	18	22	28	27	32	28	28	30	27	329	0.0373018
Vale of Clwyd	Wales	71588	72346	22406.8	3.19493	3.22876	27	42	36	25	41	54	31	63	42	61	22	47	491	0.021913
Carmarthen East and Dinefwr	Wales	71306	63564	156126	0.456721	0.407133	9	11	8	7	10	2	12	6	7	11	6	10	99	0.000634103
Wrexham	Wales	71194	81638	10316.6	6.90091	7.91325	72	83	84	72	129	112	63	55	64	64	71	54	923	0.0894673
Ynys Môn	Wales	70091	63705	74902.3	0.935766	0.850508	15	10	25	12	31	21	15	18	17	17	18	17	216	0.00288376
Delyn	Wales	70003	63809	33258	2.10485	1.91861	19	26	22	20	36	39	7	23	33	33	38	23	319	0.00959168
Blaenau Gwent	Wales	69789	63520	10875.9	6.41687	5.84045	21	28	26	31	41	31	24	36	32	44	28	23	365	0.0335605
Rhondda	Wales	69628	59357	9988.9	6.97054	5.9423	23	22	23	31	28	29	32	19	22	26	12	14	281	0.0281312
Cynon Valley	Wales	69519	59064	18239.1	3.81154	3.23832	10	12	19	23	21	23	31	22	24	29	19	14	247	0.0135423
Wirral West	England	69156	60373	10044.7	6.88479	6.01041	22	18	31	22	22	15	34	20	28	12	27	26	277	0.0275766
Brecon and Radnorshire	Wales	69016	67392	301477	0.228926	0.22354	3	1	11	12	7	7	15	9	8	10	9	3	95	0.000315116
Aberavon	Wales	66203	68851	18656.5	3.54852	3.69046	20	27	30	26	30	32	23	39	24	18	27	29	325	0.0174202
Montgomeryshire	Wales	63689	62062	218153	0.291947	0.284489	5	6	13	8	4	7	7	8	5	4	13	7	87	0.000398803
Dwyfor Meirionnydd	Wales	60972	59150	218549	0.278985	0.270649	9	11	11	13	16	14	10	18	10	8	15	13	148	0.000677193
Arfon	Wales	60939	66380	43690.4	1.39479	1.51933	43	24	54	61	58	66	59	63	50	40	63	49	630	0.0144196
Aberconwy	Wales	56651	55453	62270.4	0.909759	0.89052	58	38	37	38	37	53	16	44	41	34	36	26	458	0.00735502

## Sheet: CD & A
							2014-01-01	2014-02-01	2014-03-01	2014-04-01	2014-05-01	2014-06-01	2014-07-01	2014-08-01	2014-09-01	2014-10-01	2014-11-01	2014-12-01
Constituency	Country	Population	Day Population	area	density	daytime density	Criminal Damage & Arson	Criminal Damage & Arson	Criminal Damage & Arson	Criminal Damage & Arson	Criminal Damage & Arson	Criminal Damage & Arson	Criminal Damage & Arson	Criminal Damage & Arson	Criminal Damage & Arson	Criminal Damage & Arson	Criminal Damage & Arson	Criminal Damage & Arson	sum	crime/hectare		Sum
West Ham	England	163398	144811	1757.53	92.97	82.3944	103	100	111	116	112	112	110	101	97	107	107	111	1287	0.732276		484818
East Ham	England	154829	134626	2100.27	73.7185	64.0993	60	71	69	76	86	75	63	72	67	77	73	65	854	0.406614
Brent Central	England	141034	130884	1828.51	77.1307	71.5797	77	63	87	74	110	80	88	70	88	93	92	87	1009	0.551816
Holborn and St Pancras	England	140974	309662	1319.34	106.852	234.709	96	68	102	96	107	106	102	101	92	94	144	94	1202	0.911059
Croydon North	England	140789	116529	1754.83	80.2293	66.4046	105	84	80	75	91	114	119	111	98	87	117	112	1193	0.679837
Poplar and Limehouse	England	140039	225301	1240.5	112.89	181.622	73	77	91	81	68	75	93	76	77	111	96	111	1029	0.829507
Manchester Central	England	139159	256478	1930.02	72.1022	132.889	152	134	190	200	186	154	179	164	181	213	199	158	2110	1.09325
Isle of Wight	England	138393	135546	39492.7	3.50427	3.43218	99	79	117	96	81	97	116	123	99	123	90	109	1229	0.0311197
Leeds Central	England	137661	245083	4096.59	33.6038	59.8261	157	227	216	224	210	182	210	174	228	237	242	221	2528	0.617098
Slough	England	136733	135355	2691.04	50.8105	50.2984	121	47	121	104	56	86	65	62	74	87	118	94	1035	0.38461
Ilford South	England	136519	116246	1570.32	86.9371	74.0269	86	46	67	69	72	67	84	65	83	61	67	86	853	0.543201
Tottenham	England	134848	111913	1314.86	102.557	85.1138	63	81	93	90	90	115	97	102	79	113	108	86	1117	0.849518
Hampstead and Kilburn	England	133646	108200	1275.49	104.78	84.83	50	47	64	48	49	52	54	67	57	63	59	60	670	0.525287
Hackney North and Stoke Newington	England	133508	98924	906.235	147.322	109.159	49	59	62	65	67	65	64	86	76	77	91	108	869	0.958912
Bermondsey and Old Southwark	England	133138	197061	1147.57	116.017	171.72	106	84	100	82	71	105	108	83	100	119	86	88	1132	0.986433
Bethnal Green and Bow	England	132851	142899	917.006	144.875	155.832	83	67	96	106	102	103	107	81	113	94	96	84	1132	1.23445
Brentford and Isleworth	England	131934	135723	2676.07	49.3015	50.7173	58	74	72	65	80	99	82	83	70	77	64	83	907	0.33893
Birmingham Ladywood	England	131639	262209	2575.78	51.1064	101.798	137	115	136	118	141	163	138	154	149	162	128	145	1686	0.654558
Brent North	England	131329	114235	2078.86	63.1736	54.9508	57	53	75	66	64	89	73	61	55	66	67	46	772	0.371358
Feltham and Heston	England	130473	120090	2982.47	43.7466	40.2652	82	71	69	61	81	95	71	78	72	111	76	76	943	0.31618
Milton Keynes South	England	130231	128383	7983.91	16.3117	16.0802	74	57	92	86	74	104	76	51	99	75	80	91	959	0.120117
Hendon	England	129299	116762	3133.97	41.2572	37.2569	75	58	81	54	80	67	81	63	67	69	62	66	823	0.262606
Bristol West	England	129286	187907	1744.79	74.0985	107.696	118	124	105	91	116	113	154	106	126	130	126	142	1451	0.831621
Hornsey and Wood Green	England	128538	99665	1644.97	78.1398	60.5876	76	53	79	88	86	76	88	91	78	94	81	76	966	0.587243
Barking	England	128466	109212	2171.81	59.1517	50.2862	78	75	84	79	76	88	106	94	68	104	74	77	1003	0.461827
Camberwell and Peckham	England	128214	100297	1139.63	112.505	88.0082	76	68	86	96	83	99	103	91	97	95	89	72	1055	0.925737
North West Cambridgeshire	England	127459	113396	74601.8	1.70852	1.52002	74	79	87	72	79	72	68	97	92	82	80	72	954	0.0127879
Milton Keynes North	England	125461	136706	22878.8	5.48373	5.97523	92	90	116	97	72	86	57	51	60	111	86	74	992	0.043359
Birmingham Hodge Hill	England	124959	115669	2049.91	60.9581	56.4262	83	75	89	113	90	74	92	89	75	114	108	73	1075	0.524412
Finchley and Golders Green	England	124633	104130	2081.31	59.8819	50.0309	55	39	66	54	52	46	52	43	43	44	48	49	591	0.283956
Hackney South and Shoreditch	England	123871	132342	998.668	124.036	132.519	55	77	85	69	56	90	78	62	90	84	91	67	904	0.905206
Oxford East	England	123719	146878	3060.75	40.4212	47.9876	108	51	88	90	88	82	76	50	74	160	104	107	1078	0.352201
Kingston and Surbiton	England	122571	114776	2836.74	43.2084	40.4605	46	44	65	56	70	64	58	80	72	75	81	63	774	0.272848
Ealing North	England	122423	99492	1433.84	85.3815	69.3887	44	56	60	60	55	57	62	64	75	79	53	53	718	0.500755
Streatham	England	121180	80939	1044.56	116.011	77.4866	70	61	51	65	70	78	69	69	92	87	73	61	846	0.809914
Ealing Central and Acton	England	121091	121566	2326.65	52.0452	52.2494	60	64	65	67	94	65	64	52	63	52	64	81	791	0.339974
Leicester South	England	120774	153873	2117.68	57.0313	72.6611	86	130	102	122	132	132	125	103	118	137	139	130	1456	0.687545
Richmond Park	England	120406	103859	3817.48	31.5407	27.2062	40	36	54	57	47	46	53	52	48	59	39	52	583	0.152719
Sheffield Central	England	120365	170534	13529.2	8.89668	12.6049	117	128	161	149	131	102	127	104	89	109	128	137	1482	0.109541
Westminster North	England	120014	103250	798.323	150.333	129.334	55	37	56	57	48	60	55	70	72	54	65	49	678	0.84928
Thurrock	England	119874	112089	7498.06	15.9873	14.9491	96	95	123	119	96	114	88	79	106	79	92	87	1174	0.156574
Banbury	England	119315	114709	46368.7	2.57318	2.47384	61	37	73	59	64	43	45	37	43	63	58	73	656	0.0141475
Liverpool Riverside	England	118633	179650	3313.6	35.8019	54.216	108	93	136	141	136	132	111	139	147	140	132	130	1545	0.46626
Watford	England	117830	112253	3697.06	31.8713	30.3628	61	70	69	78	79	122	91	81	88	109	74	106	1028	0.278059
Peterborough	England	117711	129986	17507.9	6.72331	7.42443	115	106	152	135	133	126	137	144	121	134	155	157	1615	0.0922441
Birmingham Hall Green	England	117673	104994	1971.29	59.6933	53.2615	71	52	75	70	77	68	78	68	59	62	55	50	785	0.398216
Cambridge	England	117168	138860	3618.06	32.3842	38.3797	68	73	79	68	91	75	72	91	74	77	80	98	946	0.261466
Croydon Central	England	117055	102752	2566.09	45.616	40.0422	80	59	74	73	58	99	67	72	79	91	80	87	919	0.358132
West Suffolk	England	117033	108620	81829.9	1.4302	1.32739	81	88	67	98	93	87	90	94	92	98	84	81	1053	0.0128682
Lewisham Deptford	England	116967	91419	1477.32	79.1753	61.8818	69	47	57	70	85	64	77	66	61	64	61	84	805	0.544907
Vauxhall	England	116934	129344	900.826	129.808	143.584	75	63	55	62	75	101	88	83	100	94	86	78	960	1.06569
Hayes and Harlington	England	116920	143809	4503.51	25.962	31.9326	75	74	86	96	98	104	98	66	97	113	103	87	1097	0.243588
Greenwich and Woolwich	England	116758	108910	1903.7	61.332	57.2095	68	61	72	69	81	76	81	61	76	66	77	79	867	0.455428
Ashford	England	116546	110539	50367.2	2.31392	2.19466	69	64	76	83	74	103	96	68	80	81	80	61	935	0.0185637
South East Cambridgeshire	England	116288	108766	75064.3	1.54918	1.44897	50	42	42	46	55	54	46	51	34	43	44	30	537	0.00715387
Bradford West	England	115885	139455	3525.81	32.8676	39.5526	117	102	125	108	106	125	111	119	108	113	149	117	1400	0.397072
Hammersmith	England	115766	150445	1145.58	101.054	131.326	60	71	75	77	75	80	92	74	73	95	92	88	952	0.83102
Bradford East	England	115621	115278	2845.53	40.6326	40.512	133	110	105	131	107	123	150	127	128	115	136	87	1452	0.510275
Edmonton	England	115592	100563	1974.31	58.548	50.9358	66	58	83	62	80	76	86	78	83	81	84	61	898	0.454842
Erith and Thamesmead	England	115580	92363	2669.72	43.293	34.5966	64	60	67	62	71	67	87	67	64	73	72	58	812	0.304152
Coventry North East	England	115267	110244	2721.66	42.3518	40.5062	107	78	102	103	99	108	107	133	129	122	102	97	1287	0.472874
Huntingdon	England	115259	111299	33488.9	3.4417	3.32346	63	41	74	66	60	73	60	75	54	75	64	56	761	0.0227239
Twickenham	England	115181	98059	2948.01	39.0707	33.2628	58	48	57	48	52	66	53	48	57	57	60	59	663	0.224897
Chipping Barnet	England	115156	93600	3459.55	33.2864	27.0555	47	64	54	40	60	50	34	49	40	62	51	44	595	0.171988
Blackley and Broughton	England	114918	105812	2816.38	40.8034	37.5702	110	128	151	153	149	148	157	144	122	150	146	112	1670	0.59296
Gloucester	England	114908	91360	4328.63	26.5461	21.106	147	85	106	107	120	146	73	85	119	110	126	92	1316	0.304022
[truncated: 507 more rows]

## Sheet: Other Theft
							2014-01-01	2014-02-01	2014-03-01	2014-04-01	2014-05-01	2014-06-01	2014-07-01	2014-08-01	2014-09-01	2014-10-01	2014-11-01	2014-12-01
[truncated: 574 more rows]

[truncated: 17 more sheets: Drugs, Other Crime, Bike Theft, Weapons, Order, Theft From Person, Total Crime and ASB, Detached, Semi_detached, Terraced, Flats, Old, New, freehold, Leasehold, Total, Sheet17]
